# Supplementary material for: Association of miR-499 Polymorphism and Its Regulatory Networks with Hashimoto Thyroiditis Susceptibility: A Population-Based Case-Control Study
Source: Int J Mol Sci. 2021 Sep 18;22(18):10094. doi: 10.3390/ijms221810094 (PMC8470033; doi:10.3390/ijms221810094)
Supplement: Supplementary file 1 [file ijms-22-10094-s001.zip]

Archive with 10 entries (10 files):
- Supplementary file 1 - network statistics.xlsx
- Supplementary file 2 - top pathways.xlsx
- Supplementary file 3 - clusters detail.xlsx
- Supplementary file 4 - enrichment network 1 (PPIN).xlsx
- Supplementary file 5 - enrichment 2.xlsx
- Supplementary file 6 - enrichment 3.xlsx
- Supplementary Table S1-selected genes.pdf
- Supplementary Table S2-PPIN-pathways.pdf
- Supplementary Table S3-coexpression-pathways.pdf
- Supplementary Table S4-miR-TF-pathways.pdf
