# Supplementary material for: Association of miR-499 Polymorphism and Its Regulatory Networks with Hashimoto Thyroiditis Susceptibility: A Population-Based Case-Control Study
Source: Int J Mol Sci. 2021 Sep 18;22(18):10094. doi: 10.3390/ijms221810094 (PMC8470033; doi:10.3390/ijms221810094)
Supplement: Supplementary file 1 [file ijms-22-10094-s001.zip › Supplementary file 1 - network statistics.xlsx]

## Sheet: Tissue spesific network
Label	Degree	Betweenness
MEOX2	174	105725
SDCBP	83	62693.4
UBE2D3	71	58615.6
MAPK8	71	52069
NFKBIA	47	29486.4
HSPA1L	45	33307.7
IVNS1ABP	41	31631.2
MAD2L1	40	43529.4
UBE2E3	34	15498.3
TCF7L2	20	13988.1
PLS3	19	16845.9
ATP6V1E1	9	5187.59
RAP2B	8	4732
TAF9B	8	4732
JMJD1C	8	4616.73
KCNE3	8	4096.58
APP	7	23005.2
ELAVL1	6	11512.8
RSL24D1	6	3754.66
CCNL1	6	2829.92
NOP16	6	2638.13
NDFIP1	5	2710
TRAF6	4	21793.7
UBC	4	3923.24
HOXA5	4	2034
ZIC2	4	2034
UEVLD	4	1777.25
EYA1	4	1424.07
ESR2	3	17619
STAU1	3	14669.9
MAP3K1	3	13863.1
PARK2	3	11489.2
TRIM38	3	7091.18
EGFR	3	5182.35
VHL	3	4420.91
STUB1	3	3371.3
BARD1	3	3218.44
COPS5	3	2719.5
HESX1	3	1357
TRAPPC11	3	1357
ZFAND5	3	1357
BIRC8	3	1357
ZMAT4	3	619.22
STIM2	3	1.5
HNRNPD	2	13426.8
MRFAP1L1	2	10283.6
REL	2	9036.11
CDC20	2	6352.55
UBL4A	2	6312.64
PIN1	2	6017.8
IKBKB	2	6017.8
VCAM1	2	5376
CTNNB1	2	5309.06
DAXX	2	5287.13
HDAC1	2	4637.43
TP53	2	4637.43
MKRN3	2	3992.02
RCHY1	2	3992.02
RNF10	2	3992.02
TRAF2	2	3443.66
C11orf68	2	3120.58
NFE2L2	2	3107.71
CDC23	2	2648.95
HLA-B	2	2190.02
MAGED1	2	2031
STAT3	2	2031
EEF1A1	2	1620
GRB2	2	1393.41
GABARAPL1	2	1393.41
TUBA1A	2	1187.44
FBXW8	2	1187.44
BTRC	2	1187.44
FBXW11	2	1187.44
H2AFX	2	1128.74
NFKBIB	2	972.13
CUL1	2	972.13
ARRB2	2	972.13
FZR1	2	965.34
SIAH1	2	939.64
MID2	2	939.64
TRIM27	2	939.64
MNDA	2	853.07
HECW2	2	697.45
CAND1	2	545.85
RING1	2	528.59
RNF220	2	528.59
DTX3L	2	528.59
RNF165	2	528.59
BRCA1	2	528.59
RNF11	2	528.59
TRIM2	2	528.59
RNF130	2	528.59
ZNRF1	2	528.59
RNF8	2	528.59
TRIM45	2	528.59
XRCC6	2	498.05
ISG15	2	352.83
CALM2	2	225.67
CALM1	2	225.67
CALM3	2	225.67
CUL3	2	129.25
ATP6V1G1	1	0
ATP6V1H	1	0
ATP6V1A	1	0
ALDOC	1	0
ALDOB	1	0
FBXW7	1	0
SIX1	1	0
DDIT3	1	0
FOXA2	1	0
TUBG1	1	0
DNAJC7	1	0
NFKB2	1	0
METTL21B	1	0
CFTR	1	0
DCUN1D1	1	0
AP2M1	1	0
RIPK3	1	0
BAG3	1	0
CEP250	1	0
STK4	1	0
EPS15	1	0
TNFRSF1A	1	0
SHC1	1	0
ANAPC2	1	0
MAD1L1	1	0
KEAP1	1	0
TSC22D4	1	0
HSF1	1	0
ANAPC4	1	0
RABAC1	1	0
PTP4A3	1	0
SGOL2	1	0
ADAM17	1	0
BUB3	1	0
MAGEB2	1	0
EIF6	1	0
KLHL13	1	0
ADAM15	1	0
BUB1B	1	0
OXSR1	1	0
RNF2	1	0
MAD2L1BP	1	0
ADAM10	1	0
TP73	1	0
REV3L	1	0
OSGIN1	1	0
MTMR10	1	0
UBE3A	1	0
PAX3	1	0
ATG5	1	0
CPNE6	1	0
TDO2	1	0
VEZF1	1	0
ZBED4	1	0
KRT80	1	0
EDF1	1	0
FAM3A	1	0
LOC100653231	1	0
TGFB1	1	0
STX16	1	0
P4HA3	1	0
PSMD14	1	0
TMEM100	1	0
GMPR2	1	0
HAT1	1	0
NALCN	1	0
KAT5	1	0
HTR1E	1	0
SEPP1	1	0
RND2	1	0
GAGE1	1	0
PAX1	1	0
STK16	1	0
GNG11	1	0
AGPAT1	1	0
HBXIP	1	0
TRIM42	1	0
HSPA2	1	0
CEP57L1	1	0
ARHGEF7	1	0
SPP1	1	0
TTC39B	1	0
CASP14	1	0
SET	1	0
SMARCE1	1	0
PACSIN2	1	0
LCE1B	1	0
CARD9	1	0
CTNNBL1	1	0
LSM2	1	0
PSMB10	1	0
EIF5A	1	0
UNC45A	1	0
CHRD	1	0
USE1	1	0
CRCT1	1	0
NCK2	1	0
RUNX1T1	1	0
TXLNA	1	0
PCSK5	1	0
XRCC2	1	0
ZNF483	1	0
CPSF4	1	0
RECK	1	0
IP6K2	1	0
PAGE2	1	0
TBCEL	1	0
MVP	1	0
SPRY2	1	0
PTGER3	1	0
CDH9	1	0
GABRB3	1	0
SSX3	1	0
GPSM3	1	0
FAM13C	1	0
FUCA2	1	0
NAA10	1	0
SYT17	1	0
KDM5B	1	0
DOCK8	1	0
CXXC1	1	0
CCNC	1	0
AHSA2	1	0
CNTNAP2	1	0
RHOJ	1	0
KLHL38	1	0
EIF1AD	1	0
ND1	1	0
ATXN1L	1	0
RARB	1	0
TICAM2	1	0
SIRPB1	1	0
LOC100653194	1	0
TP53BP1	1	0
STX11	1	0
GLO1	1	0
TMED7-TICAM2	1	0
SPRR3	1	0
CAPN1	1	0
NEDD9	1	0
BCL10	1	0
HOXA10	1	0
AURKA	1	0
TGM2	1	0
UBE2D1	1	0
RPS6KA1	1	0
ABL1	1	0
SOCS3	1	0
TUBB4A	1	0
ZBTB7A	1	0
PIR	1	0
CLU	1	0
ANXA1	1	0
HSPA8	1	0
SNORD14D	1	0
COPS3	1	0
PSMA1	1	0
SNORD14C	1	0
CUL5	1	0
TP63	1	0
MAPK13	1	0
EIF1B	1	0
MAP3K7	1	0
RAF1	1	0
RPS6KB1	1	0
PRKD1	1	0
PIAS2	1	0
SNCG	1	0
BCAR1	1	0
ATF2	1	0
ELK1	1	0
MAP3K11	1	0
SH3BP5	1	0
CAMP	1	0
ZNF219	1	0
JUNB	1	0
MTOR	1	0
NFATC3	1	0
SSU72	1	0
SERPINB3	1	0
CEBPA	1	0
IRF3	1	0
GFPT1	1	0
ID2	1	0
MAPK8IP3	1	0
VRK2	1	0
TKT	1	0
SERPINB4	1	0
NFATC2	1	0
IKBKAP	1	0
DUSP16	1	0
HRAS	1	0
RB1	1	0
KRT8	1	0
SIRT1	1	0
PDE6D	1	0
RALGDS	1	0
MME	1	0
RALA	1	0
SDCCAG3	1	0
KHDRBS2	1	0
SDC1	1	0
FAM118A	1	0
RNH1	1	0
KCTD1	1	0
GRIK3	1	0
FLAD1	1	0
THG1L	1	0
MTUS2	1	0
APIP	1	0
PNMA2	1	0
44442	1	0
RTN1	1	0
CD63	1	0
GRM3	1	0
GRIK2	1	0
ENOX1	1	0
CLK3	1	0
LOC728802	1	0
SRSF11	1	0
INO80E	1	0
KLHL2	1	0
PYCRL	1	0
COX4I1	1	0
FOXP2	1	0
PDE4DIP	1	0
GRIA1	1	0
LZTFL1	1	0
CCDC36	1	0
TRAF5	1	0
TIFA	1	0
DAK	1	0
EIF5A2	1	0
SRSF7	1	0
CALCOCO2	1	0
CDC34	1	0
ZBTB33	1	0
PSEN1	1	0
HIC1	1	0
JUP	1	0
TNIK	1	0
UBE2I	1	0
NLK	1	0
DAZAP2	1	0
LEF1	1	0
FBLN1	1	0
AXIN2	1	0
SNURF	1	0
KIAA1797	1	0
BIRC3	1	0
PJA2	1	0
PDCD5	1	0
SNORD107	1	0
WSB1	1	0
RNF146	1	0
PAR-SN	1	0
UHRF2	1	0
SIAH2	1	0
TRIM5	1	0
FBXO32	1	0
KIAA1107	1	0
SNRPN	1	0
AMFR	1	0
TRIM7	1	0
TRIM58	1	0
PRPF19	1	0
RNF167	1	0
GLI2	1	0
RAD23B	1	0
PSMD6	1	0
RASSF1	1	0
QARS	1	0
GOLM1	1	0
LRIF1	1	0
SLC44A1	1	0
MAGOH	1	0
AUP1	1	0
CEP192	1	0
NAA38	1	0
RCBTB2	1	0
DZIP3	1	0
RNF185	1	0
HERC5	1	0
PABPC4	1	0
DDX17	1	0
ILF2	1	0
UPF1	1	0
HNRNPR	1	0
LARP1	1	0
VIM	1	0
AHR	1	0
HNRNPUL1	1	0
ZNRD1	1	0
HNRNPAB	1	0
SMURF1	1	0
CHD3	1	0
HNRNPA1	1	0
HNRNPU	1	0
BCL2L14	1	0
LYAR	1	0
ADARB1	1	0
ADARB2	1	0
PRKRA	1	0
TAF9	1	0
SS18L1	1	0
DRAP1	1	0
SDF2L1	1	0
GALM	1	0
CDK11B	1	0
CDK11A	1	0
TRAPPC1	1	0
MAVS	1	0
SLC11A2	1	0
NEDD4L	1	0
CASP9	1	0
UBE2D4	1	0
MT2A	1	0
PPARG	1	0
MYOM2	1	0
ALDOA	1	0
SLC25A4	1	0
APC	1	0
AR	1	0
ARF6	1	0
ARRB1	1	0
ATP6V1B1	1	0
CCND1	1	0
BMPR2	1	0
CAMK2B	1	0
CBL	1	0
CBR3	1	0
CLK2	1	0
CRK	1	0
DAPK3	1	0
DCTD	1	0
GADD45A	1	0
DHX9	1	0
DUSP1	1	0
DUSP8	1	0
PHC2	1	0
EFNA3	1	0
EFNB1	1	0
ESR1	1	0
ESRRG	1	0
FOXM1	1	0
FLNB	1	0
FN1	1	0
GLI1	1	0
GPR37	1	0
GRIA2	1	0
GRIA3	1	0
GRIA4	1	0
GRIK1	1	0
GSTP1	1	0
GUCY1A3	1	0
HDGF	1	0
HGF	1	0
HLA-A	1	0
HNRNPF	1	0
HNRNPK	1	0
HNRNPL	1	0
HPRT1	1	0
HSD17B4	1	0
HSPA4	1	0
HSPA5	1	0
HSP90AA1	1	0
ILF3	1	0
INPP1	1	0
INPPL1	1	0
IRS1	1	0
JUN	1	0
KCNH1	1	0
KRTAP5-9	1	0
KRT86	1	0
KTN1	1	0
SMAD3	1	0
MDM4	1	0
MMP3	1	0
COX1	1	0
TRIM37	1	0
MYC	1	0
MYH9	1	0
HNRNPM	1	0
NCBP1	1	0
NEDD8	1	0
NFATC4	1	0
NTF3	1	0
NUP98	1	0
OLR1	1	0
PCK1	1	0
POLR2A	1	0
PPP2R5D	1	0
PRKAB2	1	0
MAP2K7	1	0
PSMA3	1	0
PSMC1	1	0
PSMC6	1	0
PTEN	1	0
PTPN13	1	0
PTPRJ	1	0
RELA	1	0
RPL6	1	0
RPL15	1	0
ATXN2	1	0
SDC2	1	0
TRA2B	1	0
SNCA	1	0
SOX2	1	0
SOX4	1	0
TAF7	1	0
TAF10	1	0
TAF13	1	0
TBX6	1	0
TCEA2	1	0
TNFRSF1B	1	0
TULP2	1	0
UBA52	1	0
UBA1	1	0
VCP	1	0
VIP	1	0
XRCC5	1	0
YWHAZ	1	0
ZNF124	1	0
RNF103	1	0
ST7	1	0
DGCR6	1	0
CUL2	1	0
CGGBP1	1	0
CADPS	1	0
DYNLL1	1	0
TRADD	1	0
GBF1	1	0
RIPK2	1	0
TNFRSF10D	1	0
CDC16	1	0
DDX21	1	0
PNMA1	1	0
TRIP13	1	0
ITM2A	1	0
BAG5	1	0
RBM39	1	0
RNF7	1	0
HDAC9	1	0
PAN2	1	0
THRAP3	1	0
RNF41	1	0
SPRY1	1	0
TAB1	1	0
MAD2L2	1	0
SLC9A6	1	0
APPBP2	1	0
ANP32B	1	0
IGF2BP1	1	0
IGF2BP3	1	0
MAP3K2	1	0
AHCYL1	1	0
RUNDC3A	1	0
COPS6	1	0
ATF7	1	0
NUDT21	1	0
PKIG	1	0
GABARAPL2	1	0
UBOX5	1	0
DHX30	1	0
MAPRE3	1	0
NT5C2	1	0
MAPKBP1	1	0
KDM1A	1	0
TRIM35	1	0
GANAB	1	0
USP22	1	0
MKRN1	1	0
CBLC	1	0
LDOC1	1	0
POLA2	1	0
FTSJ1	1	0
TFIP11	1	0
DSTYK	1	0
SAMM50	1	0
TNFAIP8	1	0
FBXL2	1	0
GEMIN5	1	0
FBXO2	1	0
CHIC2	1	0
SNORD61	1	0
RBMX	1	0
WDR91	1	0
MYLIP	1	0
EFEMP2	1	0
HP1BP3	1	0
DYNC1LI1	1	0
MRTO4	1	0
IPO11	1	0
LUZP4	1	0
SCAND1	1	0
UBR5	1	0
ZCCHC17	1	0
TRAPPC2L	1	0
WWOX	1	0
NLGN3	1	0
DGCR8	1	0
FAM193B	1	0
NECAB2	1	0
RNF43	1	0
C1orf109	1	0
DET1	1	0
TRIM68	1	0
PRMT6	1	0
RCBTB1	1	0
C11orf57	1	0
C19orf66	1	0
STAB2	1	0
MED29	1	0
SLC48A1	1	0
RNF126	1	0
PRPF40A	1	0
NPLOC4	1	0
C14orf118	1	0
CHFR	1	0
ZC3HAV1	1	0
CIAPIN1	1	0
HOMEZ	1	0
SH3RF1	1	0
PARVG	1	0
RBM15	1	0
RMND5A	1	0
CDCP1	1	0
NADK	1	0
CUEDC2	1	0
SCNM1	1	0
DDA1	1	0
ZNF329	1	0
TBL1XR1	1	0
CCDC102B	1	0
RNF122	1	0
MAP1LC3B	1	0
ADAMTS12	1	0
TTC25	1	0
ITCH	1	0
DTNBP1	1	0
HDHD2	1	0
MED10	1	0
SLX4	1	0
PGBD1	1	0
MUM1	1	0
UBASH3B	1	0
KLC4	1	0
TRIM41	1	0
IGFN1	1	0
ANKRD40	1	0
ARRDC1	1	0
ST7-OT3	1	0
CADPS2	1	0
CMTM5	1	0
RFFL	1	0
MSI2	1	0
HEXIM2	1	0
EDARADD	1	0
TRIM50	1	0
ZNF572	1	0
ZNF417	1	0
ZMAT2	1	0
UBL4B	1	0
FUT11	1	0
OIT3	1	0
DHX36	1	0
FAM9B	1	0
TCTEX1D1	1	0
FOXR1	1	0
TTC9C	1	0
MORN3	1	0
PRR19	1	0
RNF180	1	0
ZNF404	1	0
LCE2A	1	0
MIR7-1	1	0
KRTAP5-6	1	0
ZNF605	1	0
MIR1306	1	0
TNFAIP8L2-SCNM1	1	0

## Sheet: miR-TF network
Label	Degree	Betweenness
ZIC2	292	220452
NFKBIA	102	71452.2
RAP2C	76	29506.2
HOXA5	72	33168.4
TCF7L2	58	33137.3
EYA1	57	19536.4
UBE2D3	50	28115.1
STIM2	50	19542.1
ZFAND5	48	16422.3
MEOX2	47	20024.4
CCNL1	46	16748.8
CYB561D1	45	20326.7
JMJD1C	43	13017.5
IVNS1ABP	41	15127.7
IL20	40	14070.5
AQP11	40	13893.9
TANC1	38	9550.32
SLC17A6	37	11777.3
MAPK8	34	15456.9
RAP2B	34	9276.76
TMEFF1	34	7428.37
VIP	32	12906.9
SLC9A6	30	5822.97
KCNE4	28	9295.46
TAF9B	27	9663.64
CCL8	27	8275.88
SDCBP	27	6793.4
SMOC2	27	4599.81
BCL2L14	23	8409.75
ATP6AP2	23	7883.56
EMCN	23	7163.63
B4GALT4	22	7825.31
CHP1	22	4930.63
hsa-miR-499-3p	21	27518.7
RSL24D1	21	8352.63
UBE2E3	21	7807.12
UEVLD	21	5845.95
ZMAT4	21	5592.8
ZNF580	20	4147.83
PLS3	19	4771.84
ADAMTS9	19	3609.99
NDFIP1	18	2690.71
CTCF	17	18000.4
MYC	17	11596.6
EXOC8	17	3095.09
MAD2L1	16	5781.48
C15orf33	16	4861.93
LAMB3	16	3442.12
MAX	15	7509.97
HSPA1L	15	2512.72
KIAA0040	14	7147.96
GABPA	13	4628.25
TRAPPC11	13	570.24
hsa-miR-30e	12	13431.9
hsa-miR-19b	12	4875.45
hsa-miR-19a	12	4430.14
EGR1	12	3600.28
hsa-miR-30d	11	10846.3
hsa-miR-30b	11	8389.4
hsa-miR-30a	11	3016.6
hsa-miR-548c-3p	10	13012.7
ARNT	10	9172.32
SP1	10	4348.91
JUN	10	3957.08
POU2F1	10	2267.28
hsa-miR-524-5p	9	11456
E2F1	9	1699.74
hsa-miR-590-3p	9	1523.33
KCNE3	9	1132.99
hsa-miR-655	8	8618.65
hsa-miR-30c	8	5876.32
TP53	8	3913.06
hsa-miR-548c-5p	8	3360.73
SH2D1B	8	3328.29
FGFBP3	8	3202.15
NFKB1	8	2201.36
hsa-miR-520d-5p	8	2025.11
hsa-miR-424	8	1330.65
hsa-miR-338-5p	8	1284.88
hsa-miR-506	8	1248.25
hsa-miR-301	8	1203.7
hsa-miR-301b	8	1203.7
hsa-miR-101	8	1017.86
ATP6V1E1	8	909.79
REL	7	13635.2
YY1	7	10209.5
REST	7	6899.23
AHR	7	6267.81
hsa-miR-369-3p	7	5607.35
TFAP2A	7	4830.13
DHRS9	7	2271.33
hsa-miR-548a-5p	7	2037.98
hsa-miR-148b	7	1974.75
PPP1R26	7	1805.15
hsa-miR-200a	7	1757.92
hsa-miR-26a	7	1551.27
AGXT2	7	1374.24
hsa-miR-103	7	1125.78
hsa-miR-107	7	1125.78
USF1	7	1083.87
hsa-miR-195	7	904.78
hsa-miR-454	7	855.61
hsa-miR-15a	7	837.26
hsa-miR-15b	7	837.26
hsa-miR-144	7	803.9
hsa-miR-23b	7	757.1
RREB1	6	5991.2
hsa-miR-181a	6	3680.52
hsa-miR-181c	6	3429.67
hsa-miR-497	6	2905.24
hsa-miR-148a	6	1440.12
SRF	6	1364.61
MEF2A	6	1215.48
hsa-miR-26b	6	1156.61
PPARG	6	1063.81
hsa-miR-132	6	962.5
hsa-miR-27a	6	744.87
hsa-miR-27b	6	744.87
POU3F2	6	730.79
FOS	6	691.65
hsa-miR-141	6	660.07
MXI1	6	610.76
23601	6	610.76
hsa-miR-130a	6	592.99
hsa-miR-130b	6	592.99
hsa-miR-16	6	554.92
hsa-miR-23a	6	527.46
PSMA8	6	493.24
LY6K	6	459.75
hsa-miR-124	6	389.62
NOP16	6	240.14
hsa-miR-335	5	6961.66
NFATC4	5	5055.04
HESX1	5	3842
hsa-miR-96	5	3592.16
hsa-miR-579	5	1696.23
TFAP2C	5	1662.26
CEBPA	5	1490.45
hsa-miR-568	5	1427.5
C1orf68	5	1076.71
RELA	5	1058.55
HLF	5	912
ATF2	5	910
hsa-miR-137	5	904.35
hsa-miR-518a-5p	5	882.15
NFKB2	5	822.14
hsa-miR-186	5	749.93
hsa-miR-20	5	732.06
hsa-miR-200c	5	708.67
hsa-miR-519a	5	704.41
hsa-miR-519b-3p	5	704.41
hsa-miR-519c-3p	5	704.41
hsa-miR-936	5	669.84
SPI1	5	603.37
hsa-miR-152	5	601.64
hsa-miR-221	5	581.55
POU3F1	5	580.06
CREB1	5	538.82
NFYA	5	435.54
hsa-miR-145	5	426.38
HNF4A	5	392.1
hsa-miR-153	5	380.29
hsa-miR-93	5	323.25
LYRM1	5	297.58
hsa-miR-212	5	230.07
BIRC8	5	203.2
E2F2	4	4953.41
hsa-miR-181b	4	2730.75
NR2F2	4	2676.85
MZF1	4	2448.69
hsa-miR-1271	4	1825.15
hsa-miR-182	4	1555.13
DCAF8L1	4	990.25
hsa-miR-300	4	827.89
hsa-miR-559	4	774.09
hsa-miR-503	4	768.54
KLF12	4	600.52
hsa-miR-1297	4	593.47
hsa-let-7e	4	577.92
hsa-miR-876-3p	4	572.02
hsa-miR-802	4	546.93
hsa-miR-539	4	519.72
hsa-miR-582-3p	4	509.95
hsa-miR-206	4	494.22
ELK1	4	474.63
hsa-miR-429	4	459.72
hsa-miR-33b	4	440
hsa-miR-544	4	430.37
hsa-miR-495	4	423.94
hsa-miR-136	4	403.98
hsa-miR-377	4	377.57
hsa-miR-196b	4	370.97
EP300	4	368.02
hsa-miR-411	4	350.98
hsa-miR-548d-5p	4	341.59
hsa-miR-944	4	341.46
NFATC2	4	327.01
GATA3	4	319.8
hsa-miR-768-3p	4	309.75
hsa-miR-199b-3p	4	296.16
STAT3	4	294.51
SREBF2	4	279.06
SREBF1	4	279.06
hsa-miR-128	4	263.67
hsa-miR-323-3p	4	242.65
POU5F1	4	238.08
POU2F2	4	238.08
ZBTB6	4	235.53
hsa-miR-142-5p	4	192.45
hsa-miR-155	4	174.42
hsa-miR-135a	4	124.94
hsa-miR-135b	4	124.94
SLC25A40	4	107.16
hsa-miR-873	3	2888.15
hsa-miR-181d	3	2297.66
IRF1	3	788.41
FOXO1	3	726.36
hsa-miR-28-5p	3	596.37
hsa-miR-330-3p	3	553.4
ESR1	3	446.22
hsa-miR-648	3	416.46
hsa-miR-600	3	391.12
hsa-miR-499-5p	3	389.08
hsa-miR-484	3	388.57
hsa-miR-297	3	381.41
hsa-miR-138	3	351.15
hsa-miR-34a	3	348.18
hsa-miR-587	3	343.38
TBP	3	341.81
hsa-miR-105	3	336.51
hsa-miR-146	3	335.9
hsa-miR-515-5p	3	320.67
hsa-miR-217	3	319.69
hsa-miR-586	3	317.4
hsa-miR-200b	3	316.28
hsa-miR-543	3	304.86
hsa-miR-211	3	294.08
hsa-miR-203	3	291.93
hsa-miR-24	3	290.5
hsa-miR-641	3	284.43
hsa-miR-338-3p	3	272.43
hsa-miR-154	3	271.58
hsa-miR-199b-5p	3	269.22
hsa-miR-548b-5p	3	269.18
EGR2	3	250.63
hsa-miR-299-5p	3	236.34
hsa-miR-372	3	235.66
GATA2	3	231.78
GATA1	3	231.78
IKBKG	3	213.25
hsa-miR-1	3	210.91
TGIF1	3	204.43
ZNF616	3	194.36
ZEB1	3	182.82
hsa-miR-501-5p	3	180.37
hsa-miR-218	3	178.82
PAX2	3	178.78
E2F4	3	178.67
CDC5L	3	176.54
hsa-miR-340	3	171.06
hsa-miR-199a-3p	3	169.86
ALX1	3	168.54
hsa-miR-374a	3	153.8
hsa-miR-374b	3	153.8
hsa-miR-194	3	146.97
hsa-miR-222	3	143.37
hsa-miR-29a	3	142.39
hsa-miR-29b	3	142.39
hsa-miR-29c	3	142.39
hsa-miR-516b	3	136.85
hsa-miR-196a	3	128.97
hsa-miR-142-3p	3	127.78
hsa-miR-561	3	123.39
hsa-miR-607	3	122.62
hsa-miR-367	3	117.24
POU3F3	3	116.19
hsa-miR-570	3	100.75
NFATC3	3	98.47
NFATC1	3	98.47
NFYC	3	80.41
NFYB	3	80.41
hsa-miR-9	3	80.08
hsa-miR-205	3	79.68
STAT1	3	75.81
STAT6	3	75.81
STAT4	3	75.81
STAT2	3	75.81
hsa-miR-106b	3	52.26
hsa-miR-17	3	52.26
HOXB7	2	4069.85
G3BP2	2	4069.85
SYNCRIP	2	1331.47
hsa-miR-487a	2	910.13
CSNK2A1	2	883.55
RUNX1T1	2	852.4
hsa-miR-660	2	756.92
hsa-miR-125a-3p	2	651.06
hsa-miR-409-3p	2	469.18
FOXO3B	2	458.59
FOXO3	2	458.59
hsa-miR-208b	2	339.42
VSX2	2	306.63
hsa-miR-640	2	258.24
hsa-miR-140	2	223.72
hsa-miR-629	2	222.23
hsa-miR-520f	2	216.03
hsa-miR-381	2	195.34
hsa-miR-129-5p	2	194.25
hsa-miR-423-3p	2	190.16
hsa-miR-507	2	182.36
FOSL1	2	170.1
NFIL3	2	156.2
hsa-miR-448	2	151.22
hsa-miR-942	2	151.22
MYB	2	146.79
EGR3	2	145.98
AR	2	144.58
hsa-miR-34c-5p	2	144.58
hsa-miR-378	2	143.69
hsa-miR-199a-5p	2	142.05
hsa-miR-455-3p	2	130.93
SMAD4	2	124.85
hsa-miR-220b	2	121.53
hsa-miR-382	2	109.8
TOPORS	2	109.47
hsa-miR-590-5p	2	107.46
JUND	2	107.43
JUNB	2	107.43
hsa-miR-183	2	104.38
hsa-miR-515-3p	2	102.3
hsa-miR-379	2	99.26
hsa-miR-214	2	99.24
hsa-miR-324-3p	2	95.79
hsa-miR-874	2	94.28
hsa-miR-452	2	93.57
hsa-miR-125a-5p	2	88.29
hsa-miR-125b	2	88.29
hsa-miR-633	2	87.51
RORA	2	86.22
hsa-miR-888	2	85.71
hsa-miR-450b-5p	2	85.58
hsa-miR-143	2	83.35
hsa-miR-151-3p	2	82.19
hsa-miR-885-3p	2	76.82
hsa-miR-920	2	76.82
hsa-miR-376b	2	76.49
hsa-miR-524-3p	2	74.89
CUX1	2	72.74
hsa-miR-767-3p	2	70.59
hsa-miR-133a	2	69.59
hsa-miR-133b	2	69.59
FOXA2	2	69.09
hsa-miR-934	2	69.09
hsa-miR-548d-3p	2	68.41
hsa-miR-433	2	66.54
NFE2L1	2	66.53
hsa-miR-224	2	66.53
SMAD3	2	65.35
PBX1	2	64.48
hsa-miR-518c	2	62.08
hsa-miR-516a-3p	2	60.97
hsa-miR-33a	2	58.1
hsa-let-7a	2	57.73
hsa-let-7b	2	57.73
hsa-let-7c	2	57.73
hsa-let-7f	2	57.73
hsa-let-7g	2	57.73
hsa-let-7i	2	57.73
hsa-miR-98	2	57.73
hsa-miR-548a-3p	2	56.7
hsa-miR-140-3p	2	55.06
hsa-miR-656	2	55.06
E2F7	2	52.39
E2F6	2	52.39
E2F5	2	52.39
E2F3	2	52.39
hsa-miR-384	2	51.21
hsa-miR-643	2	50.44
hsa-miR-562	2	48.12
hsa-miR-892a	2	47.92
hsa-miR-216b	2	47.87
hsa-miR-769-5p	2	47.7
hsa-miR-204	2	46.27
hsa-miR-549	2	45.96
hsa-miR-491-3p	2	45.69
hsa-miR-337-5p	2	45.31
RFX1	2	45.16
FOXC1	2	44.79
hsa-miR-139-5p	2	44.79
hsa-miR-18a	2	44.32
hsa-miR-128b	2	43.49
hsa-miR-520g	2	42.09
hsa-miR-520h	2	42.09
hsa-miR-518d-5p	2	40.21
NFE2	2	39.44
hsa-miR-32	2	39.17
hsa-miR-576-3p	2	34.94
hsa-miR-216a	2	33.51
hsa-miR-410	2	33.3
hsa-miR-509-5p	2	31.72
TSC22D4	2	30.94
hsa-miR-613	2	30.55
XRCC6	2	29.85
hsa-miR-620	2	29.76
hsa-miR-380	2	25.04
hsa-miR-320	2	23.19
hsa-miR-516a-5p	2	23.13
PAX5	2	20.34
hsa-miR-517b	2	16.89
GPR65	2	16.88
hsa-miR-625	2	16.32
NR2F1	2	15.68
hsa-miR-20b	2	6.61
hsa-miR-519d	2	6.61
FOXF2	2	0
ATF4	1	0
ATF1	1	0
TFAP4	1	0
SRY	1	0
PPARA	1	0
PAX6	1	0
NKX2-2	1	0
NFIC	1	0
LHX3	1	0
HOXB13	1	0
FOXO4	1	0
FOXL1	1	0
FOXJ2	1	0
FOXI1	1	0
FOXD3	1	0
FOXD1	1	0
FOXA1	1	0
FOSB	1	0
FLI1	1	0
ESR2	1	0
EBF1	1	0
DDIT3	1	0
CEBPB	1	0
BPTF	1	0
BACH1	1	0
ATF7	1	0
ATF6	1	0
ATF5	1	0
ATF3	1	0
ARID3A	1	0
BRCA1	1	0
CDX4	1	0
CNOT4	1	0
COPS2	1	0
CREBBP	1	0
CTBP1	1	0
CTNNB1	1	0
CTNNBIP1	1	0
DACH1	1	0
DAXX	1	0
DNMT3L	1	0
DRAP1	1	0
EIF2AK2	1	0
ELK3	1	0
GLI1	1	0
GLI2	1	0
GLI3	1	0
HDAC1	1	0
HDAC3	1	0
HOXA9	1	0
HSF1	1	0
HSF4	1	0
IKBKB	1	0
JDP2	1	0
MCM5	1	0
MCM7	1	0
MECOM	1	0
MEIS1	1	0
NCOR1	1	0
NCOR2	1	0
NFAT5	1	0
NFKBIB	1	0
NR3C1	1	0
PAX1	1	0
PAX3	1	0
PGR	1	0
PROP1	1	0
RAD54B	1	0
RUVBL1	1	0
RXRA	1	0
SIX1	1	0
SIX2	1	0
SIX3	1	0
SMAD2	1	0
SOX17	1	0
SOX4	1	0
SPIB	1	0
SRSF2	1	0
TADA2A	1	0
THRB	1	0
TNFAIP3	1	0
TP73	1	0
TWIST1	1	0
hsa-miR-100	1	0
hsa-miR-106a	1	0
hsa-miR-10b	1	0
hsa-miR-134	1	0
hsa-miR-149	1	0
hsa-miR-18b	1	0
hsa-miR-190b	1	0
hsa-miR-191	1	0
hsa-miR-192	1	0
hsa-miR-193a-3p	1	0
hsa-miR-202	1	0
hsa-miR-21	1	0
hsa-miR-210	1	0
hsa-miR-219	1	0
hsa-miR-219-1-3p	1	0
hsa-miR-219-2-3p	1	0
hsa-miR-220c	1	0
hsa-miR-223	1	0
hsa-miR-25	1	0
hsa-miR-28-3p	1	0
hsa-miR-299-3p	1	0
hsa-miR-302a	1	0
hsa-miR-302b	1	0
hsa-miR-302c	1	0
hsa-miR-302d	1	0
hsa-miR-331-3p	1	0
hsa-miR-331-5p	1	0
hsa-miR-337-3p	1	0
hsa-miR-345	1	0
hsa-miR-34b	1	0
hsa-miR-361-5p	1	0
hsa-miR-362-3p	1	0
hsa-miR-363	1	0
hsa-miR-365	1	0
hsa-miR-370	1	0
hsa-miR-373	1	0
hsa-miR-376a	1	0
hsa-miR-421	1	0
hsa-miR-422a	1	0
hsa-miR-425	1	0
hsa-miR-432	1	0
hsa-miR-449a	1	0
hsa-miR-449b	1	0
hsa-miR-451	1	0
hsa-miR-453	1	0
hsa-miR-485-3p	1	0
hsa-miR-486-5p	1	0
hsa-miR-489	1	0
hsa-miR-490-3p	1	0
hsa-miR-490-5p	1	0
hsa-miR-492	1	0
hsa-miR-493	1	0
hsa-miR-494	1	0
hsa-miR-496	1	0
hsa-miR-501-3p	1	0
hsa-miR-502-3p	1	0
hsa-miR-504	1	0
hsa-miR-505	1	0
hsa-miR-508-3p	1	0
hsa-miR-509-3-5p	1	0
hsa-miR-512-3p	1	0
hsa-miR-518a-3p	1	0
hsa-miR-518f	1	0
hsa-miR-519e	1	0
hsa-miR-520d-3p	1	0
hsa-miR-521	1	0
hsa-miR-522	1	0
hsa-miR-523	1	0
hsa-miR-526b	1	0
hsa-miR-527	1	0
hsa-miR-532-5p	1	0
hsa-miR-541	1	0
hsa-miR-545	1	0
hsa-miR-548b-3p	1	0
hsa-miR-550	1	0
hsa-miR-551a	1	0
hsa-miR-551b	1	0
hsa-miR-556-3p	1	0
hsa-miR-556-5p	1	0
hsa-miR-557	1	0
hsa-miR-567	1	0
hsa-miR-573	1	0
hsa-miR-574-3p	1	0
hsa-miR-574-5p	1	0
hsa-miR-575	1	0
hsa-miR-576-5p	1	0
hsa-miR-578	1	0
hsa-miR-582-5p	1	0
hsa-miR-588	1	0
hsa-miR-589	1	0
hsa-miR-591	1	0
hsa-miR-592	1	0
hsa-miR-597	1	0
hsa-miR-598	1	0
hsa-miR-599	1	0
hsa-miR-603	1	0
hsa-miR-606	1	0
hsa-miR-611	1	0
hsa-miR-615-5p	1	0
hsa-miR-616	1	0
hsa-miR-624	1	0
hsa-miR-626	1	0
hsa-miR-627	1	0
hsa-miR-630	1	0
hsa-miR-631	1	0
hsa-miR-632	1	0
hsa-miR-634	1	0
hsa-miR-636	1	0
hsa-miR-646	1	0
hsa-miR-650	1	0
hsa-miR-651	1	0
hsa-miR-654-3p	1	0
hsa-miR-657	1	0
hsa-miR-658	1	0
hsa-miR-659	1	0
hsa-miR-661	1	0
hsa-miR-665	1	0
hsa-miR-671-5p	1	0
hsa-miR-7	1	0
hsa-miR-708	1	0
hsa-miR-765	1	0
hsa-miR-875-5p	1	0
hsa-miR-876-5p	1	0
hsa-miR-886-5p	1	0
hsa-miR-890	1	0
hsa-miR-891a	1	0
hsa-miR-891b	1	0
hsa-miR-9*	1	0
hsa-miR-92	1	0
hsa-miR-923	1	0
hsa-miR-924	1	0
hsa-miR-92b	1	0
hsa-miR-935	1	0
hsa-miR-938	1	0
hsa-miR-99a	1	0
hsa-miR-99b	1	0
ZNRF3	1	0
ZNF853	1	0
ZNF609	1	0
ZNF189	1	0
ZBTB20-AS1	1	0
WWC1	1	0
WNT7B	1	0
WDR18	1	0
VCPIP1	1	0
UNC5A	1	0
UBOX5	1	0
UBE2Q2	1	0
UBE2A	1	0
U2AF2	1	0
TWIST2	1	0
TUBA4B	1	0
TRPV1	1	0
TRIM33	1	0
TRERF1	1	0
TPD52L1	1	0
TNK2	1	0
TMEM196	1	0
TLX2	1	0
THOC6	1	0
THBS3	1	0
TBX4	1	0
TBC1D24	1	0
TAF10	1	0
TAAR2	1	0
SYNJ1	1	0
SSRP1	1	0
SQSTM1	1	0
SPRED3	1	0
SPINK4	1	0
SPATA24	1	0
SP7	1	0
SNORD41	1	0
SNORD124	1	0
SNORA48	1	0
SMARCD3	1	0
SMAD1	1	0
SLC6A2	1	0
SLC4A10	1	0
SLC35E1	1	0
SLC2A12	1	0
SLC1A2	1	0
SIPA1	1	0
SH3D21	1	0
SGMS1	1	0
RYBP	1	0
RUFY3	1	0
RSBN1	1	0
RRP8	1	0
RHO	1	0
RHBDD3	1	0
RBBP6	1	0
RARG	1	0
RAD23A	1	0
RAB21	1	0
PTK7	1	0
PTCH2	1	0
PTCH1	1	0
PSMB7	1	0
PRRT2	1	0
PRMT1	1	0
PRKCSH	1	0
PRKAG1	1	0
PRIC285	1	0
PPP1R11	1	0
PPFIBP2	1	0
POLR3F	1	0
PLXDC2	1	0
PLK1S1	1	0
PLAGL2	1	0
PKP4	1	0
PIGV	1	0
PHLDB1	1	0
PHKB	1	0
PDLIM4	1	0
PDGFC	1	0
OR51E1	1	0
OR51D1	1	0
ODF3L1	1	0
NTN3	1	0
NSMCE1	1	0
NPEPPS	1	0
NOLC1	1	0
NLRP12	1	0
NLGN3	1	0
NLGN2	1	0
NFE2L2	1	0
NELL2	1	0
NEGR1	1	0
NDUFA4L2	1	0
NDUFA11	1	0
NAV3	1	0
NAV2	1	0
MYD88	1	0
MYCNOS	1	0
MUSK	1	0
MTMR11	1	0
MOXD1	1	0
MORF4L1	1	0
MMP19	1	0
MIR92A1	1	0
MIR647	1	0
MIR5088	1	0
MIR497HG	1	0
MIR497	1	0
MIR486	1	0
MIR4728	1	0
MIR4690	1	0
MIR4292	1	0
MIR3659	1	0
MIR324	1	0
MIR3192	1	0
MIR3175	1	0
MIR20A	1	0
MIR19B1	1	0
MIR19A	1	0
MIR1914	1	0
MIR18A	1	0
MIR17	1	0
MID1IP1	1	0
MBD5	1	0
MAP4	1	0
MAEA	1	0
LRTM2	1	0
LRRTM1	1	0
LRG1	1	0
LOC441009	1	0
LOC338799	1	0
LOC283856	1	0
LOC151484	1	0
LOC100506421	1	0
LOC100240735	1	0
LOC100130155	1	0
LOC100128770	1	0
LMF1	1	0
LINC00398	1	0
LHX6	1	0
LEPRE1	1	0
KLHL5	1	0
KIAA1024	1	0
KIAA0247	1	0
KDM6A	1	0
JKAMP	1	0
JAG1	1	0
INSIG1	1	0
INO80E	1	0
ING4	1	0
HSPE1-MOB4	1	0
HSPE1	1	0
HSPBP1	1	0
HSPB2-C11orf52	1	0
HSPB2	1	0
HPX	1	0
HPCA	1	0
HOXB8	1	0
HOXA11-AS	1	0
HOXA-AS4	1	0
HOTAIR	1	0
HDDC3	1	0
GSK3A	1	0
GRIN2D	1	0
GPR125	1	0
GNL1	1	0
GNA12	1	0
GFRA2	1	0
GATA6	1	0
FOXL2	1	0
FLVCR2	1	0
FLJ43663	1	0
FBXW7	1	0
FBXL20	1	0
FBXL19-AS1	1	0
FBN1	1	0
FAT2	1	0
FASTKD5	1	0
FAM57B	1	0
FAM45B	1	0
FAM45A	1	0
FAM203A	1	0
FAM190B	1	0
EVPL	1	0
ETV6	1	0
ESRRG	1	0
ENSA	1	0
EML6	1	0
EMC3	1	0
EIF4A1	1	0
EDN3	1	0
EBP	1	0
DYNLT3	1	0
DNAL1	1	0
DMRTB1	1	0
DKK3	1	0
DHX40	1	0
DHX30	1	0
DHRS3	1	0
DDX3X	1	0
DDX23	1	0
DCTN3	1	0
DAZAP2	1	0
DAGLA	1	0
CYP2W1	1	0
CTRL	1	0
CSF1R	1	0
CSDE1	1	0
COL4A4	1	0
CLU	1	0
CLCF1	1	0
CIDECP	1	0
CHD2	1	0
CGREF1	1	0
CFB	1	0
CETN3	1	0
CDK3	1	0
CCNG1	1	0
CBX4	1	0
CACNG8	1	0
CACNA1A	1	0
CACHD1	1	0
CA14	1	0
C3orf37	1	0
C1orf95	1	0
C1orf122	1	0
C1QL3	1	0
C17orf107	1	0
BUB3	1	0
BSN	1	0
BSCL2	1	0
BRWD1	1	0
BDNF	1	0
BANK1	1	0
B3GNT4	1	0
ATP2C1	1	0
ATP2B4	1	0
ASCL1	1	0
ARMCX4	1	0
ARL5B	1	0
ARHGEF7	1	0
ARHGEF3	1	0
ARHGEF25	1	0
ARHGEF19	1	0
ANKRD17	1	0
ANK1	1	0
AKNA	1	0
AGRN	1	0
ADAMTS1	1	0
ABCA2	1	0
AAMP	1	0
PPARD	1	0
MMP7	1	0
MITF	1	0
CCND3	1	0
CCND2	1	0
CCND1	1	0
BIRC5	1	0
IL8	1	0
TH	1	0
NCAM1	1	0
ZNF880	1	0
CHD3	1	0
PFN2	1	0
TRA2B	1	0
VIM	1	0
HSPA2	1	0
KRTAP4-12	1	0
RND2	1	0
SAMM50	1	0
TULP2	1	0
AKT1	1	0
AKT2	1	0
AKT3	1	0
ARRB1	1	0
ARRB2	1	0
BTRC	1	0
CAPN1	1	0
CAPN2	1	0
CASP8	1	0
CDC34	1	0
CHUK	1	0
COMMD1	1	0
COPS8	1	0
CUL1	1	0
DYNLL1	1	0
EIF2AK1	1	0
EIF2AK3	1	0
EIF2AK4	1	0
FBXW11	1	0
HNRNPA1	1	0
HSPB1	1	0
IKBKAP	1	0
IKBKE	1	0
JAK2	1	0
LCK	1	0
MAP3K2	1	0
MAP3K3	1	0
MAP3K7	1	0
MED19	1	0
NKIRAS1	1	0
NKIRAS2	1	0
PIK3R1	1	0
POM121	1	0
PRKCI	1	0
PTPN1	1	0
PTPN13	1	0
RPS6KA1	1	0
RWDD3	1	0
SKP1	1	0
SLC25A4	1	0
SLC25A5	1	0
SRC	1	0
SUMO1	1	0
SUMO4	1	0
TAB1	1	0
TAB2	1	0
TBK1	1	0
TNFSF11	1	0
TRADD	1	0
TRAF2	1	0
TUBA1B	1	0
UBE2D2	1	0
VCP	1	0
CSNK2A2	1	0
CTBP2	1	0
JUP	1	0
NLK	1	0
PSEN1	1	0

## Sheet: co-expresion gene network
Label	Degree	Betweenness
GPR65	37	666
TAGAP	1	0
MYO1F	1	0
MAP4K1	1	0
CD5	1	0
ARHGAP9	1	0
CD48	1	0
VAV1	1	0
IL10RA	1	0
FYB	1	0
PSTPIP1	1	0
IKZF1	1	0
CD84	1	0
NCKAP1L	1	0
CD6	1	0
KLHL6	1	0
IL2RB	1	0
GBP5	1	0
PLCB2	1	0
DOCK2	1	0
ITGA4	1	0
PARVG	1	0
PYHIN1	1	0
LCP1	1	0
RAC2	1	0
CYTH4	1	0
BIN2	1	0
FMNL1	1	0
HCST	1	0
BTK	1	0
CD53	1	0
LILRB1	1	0
ARHGAP30	1	0
CERKL	1	0
PTPRC	1	0
PTPN7	1	0
SASH3	1	0
IL2RG	1	0
