# Supplementary material for: Association of miR-499 Polymorphism and Its Regulatory Networks with Hashimoto Thyroiditis Susceptibility: A Population-Based Case-Control Study
Source: Int J Mol Sci. 2021 Sep 18;22(18):10094. doi: 10.3390/ijms221810094 (PMC8470033; doi:10.3390/ijms221810094)
Supplement: Supplementary file 1 [file ijms-22-10094-s001.zip › Supplementary file 2 - top pathways.xlsx]

## Sheet: top pathways enrichment results
Pathway enriched by tissue specific protein interaction network
Pathway	Total	Expected	Hits	P.Value	FDR
Antigen processing: Ubiquitination & Proteasome degradation	224	10.4	50	9.93e-22	1.39e-18
Immune System	1140	52.7	120	6.66e-21	4.67e-18
Class I MHC mediated antigen processing & presentation	267	12.4	53	1.66e-20	7.77e-18
Adaptive Immune System	654	30.3	83	9.72e-19	3.41e-16
TRIF-mediated TLR3/TLR4 signaling	87	4.03	23	3.91e-12	1.02e-09
MyD88-independent cascade	88	4.07	23	5.07e-12	1.02e-09
Toll Like Receptor 3 (TLR3) Cascade	88	4.07	23	5.07e-12	1.02e-09
Activated TLR4 signalling	100	4.63	24	1.26e-11	2.21e-09
Toll Like Receptor 4 (TLR4) Cascade	103	4.77	24	2.49e-11	3.87e-09
RIG-I/MDA5 mediated induction of IFN-alpha/beta pathways	67	3.1	19	8.12e-11	1.14e-08
Pathway enriched by gene coexpression network
Rho GTPase cycle	123	0.368	5	2.43e-05	0.017
Signaling by Rho GTPases	123	0.368	5	2.43e-05	0.017
Immune System	1140	3.41	11	0.000126	0.0589
Interleukin-3, 5 and GM-CSF signaling	51	0.153	3	0.000437	0.153
Immunoregulatory interactions between a Lymphoid and a non-Lymphoid cell	80	0.24	3	0.00163	0.457
Adaptive Immune System	654	1.96	7	0.00208	0.479
Hemostasis	511	1.53	6	0.00299	0.479
Cell surface interactions at the vascular wall	99	0.297	3	0.003	0.479
Interleukin receptor SHC signaling	28	0.0839	2	0.00308	0.479
Antigen Activates B Cell Receptor Leading to Generation of Second Messengers	32	0.0959	2	0.00401	0.506
Pathway enriched by miR-TF network
TRIF-mediated TLR3/TLR4 signaling	87	3.15	25	1.65e-16	1.04e-13
MyD88-independent cascade	88	3.19	25	2.23e-16	1.04e-13
Toll Like Receptor 3 (TLR3) Cascade	88	3.19	25	2.23e-16	1.04e-13
Activated TLR4 signalling	100	3.62	26	5.98e-16	2.09e-13
Toll Like Receptor 4 (TLR4) Cascade	103	3.73	26	1.31e-15	3.68e-13
TRAF6 Mediated Induction of proinflammatory cytokines	62	2.25	20	1.66e-14	3.89e-12
Toll Like Receptor 10 (TLR10) Cascade	74	2.68	21	6.41e-14	9.99e-12
Toll Like Receptor 5 (TLR5) Cascade	74	2.68	21	6.41e-14	9.99e-12
MyD88 cascade initiated on plasma membrane	74	2.68	21	6.41e-14	9.99e-12
TRAF6 mediated induction of NFkB and MAP kinases upon TLR7/8 or 9 activation	76	2.75	21	1.15e-13	1.62e-11

## Sheet: tissue spesific ppi
Pathway	Total	Expected	Hits	P.Value	FDR
Antigen processing: Ubiquitination & Proteasome degradation	224	10.4	50	9.93e-22	1.39e-18
Immune System	1140	52.7	120	6.66e-21	4.67e-18
Class I MHC mediated antigen processing & presentation	267	12.4	53	1.66e-20	7.77e-18
Adaptive Immune System	654	30.3	83	9.72e-19	3.41e-16
TRIF-mediated TLR3/TLR4 signaling	87	4.03	23	3.91e-12	1.02e-09
MyD88-independent cascade	88	4.07	23	5.07e-12	1.02e-09
Toll Like Receptor 3 (TLR3) Cascade	88	4.07	23	5.07e-12	1.02e-09
Activated TLR4 signalling	100	4.63	24	1.26e-11	2.21e-09
Toll Like Receptor 4 (TLR4) Cascade	103	4.77	24	2.49e-11	3.87e-09
RIG-I/MDA5 mediated induction of IFN-alpha/beta pathways	67	3.1	19	8.12e-11	1.14e-08
APC/C-mediated degradation of cell cycle proteins	89	4.12	21	3.56e-10	4.16e-08
Regulation of mitotic cell cycle	89	4.12	21	3.56e-10	4.16e-08
Activation of NF-kappaB in B Cells	66	3.05	18	5.27e-10	5.68e-08
Regulation of APC/C activators between G1/S and early anaphase	84	3.89	20	8e-10	8.01e-08
Toll-Like Receptors Cascades	123	5.69	24	1.26e-09	1.17e-07
TRAF6 Mediated Induction of proinflammatory cytokines	62	2.87	17	1.47e-09	1.29e-07
Toll Like Receptor 10 (TLR10) Cascade	74	3.42	18	3.98e-09	2.94e-07
Toll Like Receptor 5 (TLR5) Cascade	74	3.42	18	3.98e-09	2.94e-07
MyD88 cascade initiated on plasma membrane	74	3.42	18	3.98e-09	2.94e-07
TRAF6 mediated induction of NFkB and MAP kinases upon TLR7/8 or 9 activation	76	3.52	18	6.31e-09	4.42e-07
Signaling by the B Cell Receptor (BCR)	199	9.21	30	6.79e-09	4.53e-07
TRAF6 mediated NF-kB activation	16	0.74	9	7.46e-09	4.61e-07
Toll Like Receptor 7/8 (TLR7/8) Cascade	77	3.56	18	7.89e-09	4.61e-07
MyD88 dependent cascade initiated on endosome	77	3.56	18	7.89e-09	4.61e-07
Toll Like Receptor 9 (TLR9) Cascade	79	3.66	18	1.22e-08	6.85e-07
TAK1 activates NFkB by phosphorylation and activation of IKKs complex	22	1.02	10	1.54e-08	8.29e-07
MyD88:Mal cascade initiated on plasma membrane	81	3.75	18	1.86e-08	8.7e-07
Toll Like Receptor TLR1:TLR2 Cascade	81	3.75	18	1.86e-08	8.7e-07
Toll Like Receptor TLR6:TLR2 Cascade	81	3.75	18	1.86e-08	8.7e-07
Toll Like Receptor 2 (TLR2) Cascade	81	3.75	18	1.86e-08	8.7e-07
Cdc20:Phospho-APC/C mediated degradation of Cyclin A	76	3.52	17	4.21e-08	1.85e-06
APC/C:Cdc20 mediated degradation of mitotic proteins	76	3.52	17	4.21e-08	1.85e-06
Activation of APC/C and APC/C:Cdc20 mediated degradation of mitotic proteins	77	3.56	17	5.18e-08	2.2e-06
Innate Immune System	521	24.1	52	6e-08	2.47e-06
Mitotic Spindle Checkpoint	27	1.25	10	1.63e-07	6.53e-06
APC/C:Cdh1 mediated degradation of Cdc20 and other APC/C:Cdh1 targeted proteins in late mitosis/early G1	76	3.52	16	2.61e-07	1.01e-05
Downstream Signaling Events Of B Cell Receptor (BCR)	173	8.01	25	3.03e-07	1.15e-05
DAI mediated induction of type I IFNs	13	0.602	7	5.74e-07	2.12e-05
NOD1/2 Signaling Pathway	38	1.76	11	6.85e-07	2.46e-05
APC-Cdc20 mediated degradation of Nek2A	31	1.43	10	7.26e-07	2.54e-05
Cytokine Signaling in Immune system	286	13.2	33	8.49e-07	2.9e-05
Activation of NMDA receptor upon glutamate binding and postsynaptic events	39	1.8	11	9.15e-07	3.03e-05
Cytosolic sensors of pathogen-associated DNA	19	0.879	8	9.3e-07	3.03e-05
Signalling by NGF	290	13.4	33	1.17e-06	3.72e-05
Signaling by Interleukins	116	5.37	19	1.23e-06	3.82e-05
Inactivation of APC/C via direct inhibition of the APC/C complex	26	1.2	9	1.35e-06	4.02e-05
Inhibition of the proteolytic activity of APC/C required for the onset of anaphase by mitotic spindle checkpoint components	26	1.2	9	1.35e-06	4.02e-05
Negative regulators of RIG-I/MDA5 signaling	33	1.53	10	1.39e-06	4.07e-05
EGFR downregulation	27	1.25	9	1.94e-06	5.52e-05
Autodegradation of Cdh1 by Cdh1:APC/C	68	3.15	14	1.97e-06	5.52e-05
APC/C:Cdc20 mediated degradation of Securin	71	3.29	14	3.39e-06	9.32e-05
RIP-mediated NFkB activation via DAI	11	0.509	6	3.55e-06	9.58e-05
SCF-beta-TrCP mediated degradation of Emi1	53	2.45	12	3.76e-06	9.95e-05
Activation of AMPA receptors	4	0.185	4	4.5e-06	0.000115
mRNA Splicing	115	5.32	18	4.6e-06	0.000115
mRNA Splicing - Major Pathway	115	5.32	18	4.6e-06	0.000115
Nucleotide-binding domain, leucine rich repeat containing receptor (NLR) signaling pathways	55	2.55	12	5.69e-06	0.000138
MAP kinase activation in TLR cascade	55	2.55	12	5.69e-06	0.000138
Degradation of beta-catenin by the destruction complex	65	3.01	13	6.47e-06	0.000151
Signaling by Wnt	65	3.01	13	6.47e-06	0.000151
Ionotropic activity of Kainate Receptors	12	0.555	6	6.83e-06	0.000154
Activation of Ca-permeable Kainate Receptor	12	0.555	6	6.83e-06	0.000154
Processing of Capped Intron-Containing Pre-mRNA	119	5.51	18	7.56e-06	0.000168
Cell Cycle Checkpoints	131	6.06	19	7.91e-06	0.000173
Cell Cycle, Mitotic	411	19	39	1.13e-05	0.000244
Mitotic Anaphase	198	9.16	24	1.25e-05	0.000265
Signaling by constitutively active EGFR	19	0.879	7	1.32e-05	0.000277
Mitotic Metaphase and Anaphase	199	9.21	24	1.36e-05	0.000278
Separation of Sister Chromatids	186	8.61	23	1.37e-05	0.000278
JNK (c-Jun kinases) phosphorylation and activation mediated by activated human TAK1	20	0.926	7	1.96e-05	0.000392
mRNA Processing	140	6.48	19	2.1e-05	0.000414
Disease	945	43.7	70	2.52e-05	0.00049
Signaling by EGFR in Cancer	181	8.38	22	2.77e-05	0.000496
Signaling by NOTCH1 t(7;9)(NOTCH1:M1580_K2555) Translocation Mutant	74	3.42	13	2.83e-05	0.000496
Signaling by NOTCH1 in Cancer	74	3.42	13	2.83e-05	0.000496
Signaling by NOTCH1 PEST Domain Mutants in Cancer	74	3.42	13	2.83e-05	0.000496
FBXW7 Mutants and NOTCH1 in Cancer	74	3.42	13	2.83e-05	0.000496
Signaling by NOTCH1 HD Domain Mutants in Cancer	74	3.42	13	2.83e-05	0.000496
Signaling by NOTCH1 HD+PEST Domain Mutants in Cancer	74	3.42	13	2.83e-05	0.000496
Signaling by NOTCH1	74	3.42	13	2.83e-05	0.000496
Cell Cycle	508	23.5	44	3.02e-05	0.000523
Apoptosis	158	7.31	20	3.58e-05	0.000613
p75NTR signals via NF-kB	16	0.74	6	5.05e-05	0.000854
Regulation of Apoptosis	59	2.73	11	6.66e-05	0.00111
Signaling by EGFR	179	8.28	21	7.15e-05	0.00118
Signaling by TGF-beta Receptor Complex	70	3.24	12	7.38e-05	0.0012
Conversion from APC/C:Cdc20 to APC/C:Cdh1 in late anaphase	25	1.16	7	9.92e-05	0.00158
IKK complex recruitment mediated by RIP1	25	1.16	7	9.92e-05	0.00158
Transcriptional activity of SMAD2/SMAD3:SMAD4 heterotrimer	43	1.99	9	0.000121	0.00191
Destabilization of mRNA by AUF1 (hnRNP D0)	54	2.5	10	0.000152	0.00236
Signalling to RAS	27	1.25	7	0.000169	0.00261
M Phase	233	10.8	24	0.000176	0.00269
Regulation of mRNA Stability by Proteins that Bind AU-rich Elements	88	4.07	13	0.000181	0.00273
Cyclin A:Cdk2-associated events at S phase entry	66	3.05	11	0.000191	0.00285
NF-kB is activated and signals survival	13	0.602	5	0.000195	0.00287
Signalling to ERKs	37	1.71	8	0.000229	0.00334
APC/C:Cdc20 mediated degradation of Cyclin B	29	1.34	7	0.000275	0.00393
CREB phosphorylation through the activation of Ras	29	1.34	7	0.000275	0.00393
Downstream TCR signaling	48	2.22	9	0.000294	0.00417
Neurotransmitter Receptor Binding And Downstream Transmission In The Postsynaptic Cell	143	6.62	17	0.000298	0.00418
Constitutive Signaling by NOTCH1 PEST Domain Mutants	59	2.73	10	0.000324	0.0045
HIV Infection	214	9.9	22	0.000338	0.00464
Ubiquitin-dependent degradation of Cyclin D1	49	2.27	9	0.000346	0.00466
Ubiquitin-dependent degradation of Cyclin D	49	2.27	9	0.000346	0.00466
Activation of CaMK IV	4	0.185	3	0.000379	0.00506
Signaling by NOTCH	95	4.4	13	0.000393	0.00519
Vpu mediated degradation of CD4	50	2.31	9	0.000405	0.00531
SHC1 events in EGFR signaling	15	0.694	5	0.00042	0.00546
EGFR Transactivation by Gastrin	9	0.417	4	0.000471	0.00601
eNOS activation	9	0.417	4	0.000471	0.00601
Downregulation of SMAD2/3:SMAD4 transcriptional activity	23	1.06	6	0.000484	0.00611
Mitotic M-M/G1 phases	266	12.3	25	0.000534	0.00669
Constitutive Signaling by NOTCH1 HD+PEST Domain Mutants	52	2.41	9	0.000548	0.00676
NGF signalling via TRKA from the plasma membrane	207	9.58	21	0.00055	0.00676
ER-Phagosome pathway	63	2.92	10	0.00056	0.00682
TRAF6 mediated induction of TAK1 complex	16	0.74	5	0.000588	0.00711
Autodegradation of the E3 ubiquitin ligase COP1	53	2.45	9	0.000634	0.0076
Cyclin E associated events during G1/S transition	65	3.01	10	0.000722	0.00858
Stabilization of p53	54	2.5	9	0.000731	0.00861
IRAK2 mediated activation of TAK1 complex upon TLR7/8 or 9 stimulation	10	0.463	4	0.000757	0.00877

## Sheet: co-expression gene network
Pathway	Total	Expected	Hits	P.Value	FDR
Rho GTPase cycle	123	0.368	5	2.43e-05	0.017
Signaling by Rho GTPases	123	0.368	5	2.43e-05	0.017
Immune System	1140	3.41	11	0.000126	0.0589
Interleukin-3, 5 and GM-CSF signaling	51	0.153	3	0.000437	0.153
Immunoregulatory interactions between a Lymphoid and a non-Lymphoid cell	80	0.24	3	0.00163	0.457
Adaptive Immune System	654	1.96	7	0.00208	0.479
Hemostasis	511	1.53	6	0.00299	0.479
Cell surface interactions at the vascular wall	99	0.297	3	0.003	0.479
Interleukin receptor SHC signaling	28	0.0839	2	0.00308	0.479
Antigen Activates B Cell Receptor Leading to Generation of Second Messengers	32	0.0959	2	0.00401	0.506
GPVI-mediated activation cascade	33	0.0988	2	0.00426	0.506
Sema4D in semaphorin signaling	34	0.102	2	0.00452	0.506
Signaling by Interleukins	116	0.347	3	0.00469	0.506
Interleukin-2 signaling	42	0.126	2	0.00683	0.684
Cytokine Signaling in Immune system	286	0.857	4	0.00927	0.867
Regulation of actin dynamics for phagocytic cup formation	62	0.186	2	0.0145	1
TCR signaling	65	0.195	2	0.0158	1
Semaphorin interactions	72	0.216	2	0.0192	1
G alpha (12/13) signalling events	80	0.24	2	0.0234	1
Nef and signal transduction	8	0.024	1	0.0237	1
Regulation of Insulin Secretion by Free Fatty Acids	8	0.024	1	0.0237	1
Regulation of Insulin Secretion by Fatty Acids Bound to GPR40 (FFAR1)	8	0.024	1	0.0237	1
Fcgamma receptor (FCGR) dependent phagocytosis	86	0.258	2	0.0268	1
Regulation of Insulin Secretion by Acetylcholine	11	0.0329	1	0.0325	1
Interleukin-7 signaling	12	0.0359	1	0.0354	1
CD28 dependent Vav1 pathway	12	0.0359	1	0.0354	1
The NLRP3 inflammasome	14	0.0419	1	0.0412	1

## Sheet: miR-TF network
Pathway	Total	Expected	Hits	P.Value	FDR
TRIF-mediated TLR3/TLR4 signaling	87	3.15	25	1.65e-16	1.04e-13
MyD88-independent cascade	88	3.19	25	2.23e-16	1.04e-13
Toll Like Receptor 3 (TLR3) Cascade	88	3.19	25	2.23e-16	1.04e-13
Activated TLR4 signalling	100	3.62	26	5.98e-16	2.09e-13
Toll Like Receptor 4 (TLR4) Cascade	103	3.73	26	1.31e-15	3.68e-13
TRAF6 Mediated Induction of proinflammatory cytokines	62	2.25	20	1.66e-14	3.89e-12
Toll Like Receptor 10 (TLR10) Cascade	74	2.68	21	6.41e-14	9.99e-12
Toll Like Receptor 5 (TLR5) Cascade	74	2.68	21	6.41e-14	9.99e-12
MyD88 cascade initiated on plasma membrane	74	2.68	21	6.41e-14	9.99e-12
TRAF6 mediated induction of NFkB and MAP kinases upon TLR7/8 or 9 activation	76	2.75	21	1.15e-13	1.62e-11
Toll-Like Receptors Cascades	123	4.46	26	1.28e-13	1.63e-11
Toll Like Receptor 7/8 (TLR7/8) Cascade	77	2.79	21	1.54e-13	1.66e-11
MyD88 dependent cascade initiated on endosome	77	2.79	21	1.54e-13	1.66e-11
Toll Like Receptor 9 (TLR9) Cascade	79	2.86	21	2.68e-13	2.69e-11
MyD88:Mal cascade initiated on plasma membrane	81	2.94	21	4.61e-13	3.59e-11
Toll Like Receptor TLR1:TLR2 Cascade	81	2.94	21	4.61e-13	3.59e-11
Toll Like Receptor TLR6:TLR2 Cascade	81	2.94	21	4.61e-13	3.59e-11
Toll Like Receptor 2 (TLR2) Cascade	81	2.94	21	4.61e-13	3.59e-11
TAK1 activates NFkB by phosphorylation and activation of IKKs complex	22	0.797	11	5.61e-11	4.12e-09
DAI mediated induction of type I IFNs	13	0.471	9	5.87e-11	4.12e-09
RIG-I/MDA5 mediated induction of IFN-alpha/beta pathways	67	2.43	17	1.23e-10	8.2e-09
Transcriptional activity of SMAD2/SMAD3:SMAD4 heterotrimer	43	1.56	14	1.43e-10	9.09e-09
Nuclear Receptor transcription pathway	53	1.92	15	2.9e-10	1.77e-08
RIP-mediated NFkB activation via DAI	11	0.399	8	3.99e-10	2.33e-08
TRAF6 mediated NF-kB activation	16	0.58	9	8.54e-10	4.79e-08
Downstream Signaling Events Of B Cell Receptor (BCR)	173	6.27	25	2.24e-09	1.21e-07
AKT phosphorylates targets in the nucleus	9	0.326	7	2.55e-09	1.33e-07
Interleukin-1 signaling	45	1.63	13	3.51e-09	1.76e-07
Cytosolic sensors of pathogen-associated DNA	19	0.689	9	6.27e-09	3.03e-07
Activation of NF-kappaB in B Cells	66	2.39	15	8.18e-09	3.82e-07
Immune System	1140	41.2	75	3.99e-08	1.8e-06
Signaling by the B Cell Receptor (BCR)	199	7.21	25	4.1e-08	1.8e-06
Downregulation of SMAD2/3:SMAD4 transcriptional activity	23	0.834	9	4.88e-08	2.07e-06
MAP kinase activation in TLR cascade	55	1.99	13	5.05e-08	2.08e-06
Developmental Biology	417	15.1	38	8.58e-08	3.44e-06
Signaling by Interleukins	116	4.2	18	1.46e-07	5.55e-06
Signaling by TGF-beta Receptor Complex	70	2.54	14	1.47e-07	5.55e-06
Innate Immune System	521	18.9	43	1.89e-07	6.98e-06
Regulation of Lipid Metabolism by Peroxisome proliferator-activated receptor alpha (PPARalpha)	76	2.75	14	4.29e-07	1.54e-05
Signalling by NGF	290	10.5	29	5.07e-07	1.78e-05
p75NTR signals via NF-kB	16	0.58	7	6.52e-07	2.23e-05
MAPK targets/ Nuclear events mediated by MAP kinases	30	1.09	9	6.84e-07	2.28e-05
Cyclin D associated events in G1	41	1.49	10	1.35e-06	4.31e-05
G1 Phase	41	1.49	10	1.35e-06	4.31e-05
AKT-mediated inactivation of FOXO1A	4	0.145	4	1.68e-06	5.25e-05
Signaling by NOTCH1 t(7;9)(NOTCH1:M1580_K2555) Translocation Mutant	74	2.68	13	1.97e-06	5.31e-05
Signaling by NOTCH1 in Cancer	74	2.68	13	1.97e-06	5.31e-05
Signaling by NOTCH1 PEST Domain Mutants in Cancer	74	2.68	13	1.97e-06	5.31e-05
FBXW7 Mutants and NOTCH1 in Cancer	74	2.68	13	1.97e-06	5.31e-05
Signaling by NOTCH1 HD Domain Mutants in Cancer	74	2.68	13	1.97e-06	5.31e-05
Signaling by NOTCH1 HD+PEST Domain Mutants in Cancer	74	2.68	13	1.97e-06	5.31e-05
Signaling by NOTCH1	74	2.68	13	1.97e-06	5.31e-05
Signaling by ERBB4	152	5.51	19	2.03e-06	5.38e-05
Circadian Clock	35	1.27	9	2.88e-06	7.47e-05
Cytokine Signaling in Immune system	286	10.4	27	3.94e-06	9.93e-05
Transcriptional Regulation of White Adipocyte Differentiation	56	2.03	11	3.97e-06	9.93e-05
SMAD2/SMAD3:SMAD4 heterotrimer regulates transcription	28	1.01	8	4.39e-06	0.000108
Downstream TCR signaling	48	1.74	10	6.31e-06	0.000153
Constitutive Signaling by NOTCH1 PEST Domain Mutants	59	2.14	11	6.77e-06	0.000161
NOTCH1 Intracellular Domain Regulates Transcription	50	1.81	10	9.3e-06	0.000217
Constitutive Signaling by NOTCH1 HD+PEST Domain Mutants	52	1.88	10	1.34e-05	0.000309
Signaling by NOTCH	95	3.44	13	3.33e-05	0.000754
p75 NTR receptor-mediated signalling	85	3.08	12	4.9e-05	0.00109
NOD1/2 Signaling Pathway	38	1.38	8	5.05e-05	0.00111
NF-kB is activated and signals survival	13	0.471	5	6.08e-05	0.00127
AKT phosphorylates targets in the cytosol	13	0.471	5	6.08e-05	0.00127
PERK regulated gene expression	13	0.471	5	6.08e-05	0.00127
Generic Transcription Pathway	434	15.7	32	8.19e-05	0.00169
Nuclear signaling by ERBB4	41	1.49	8	8.98e-05	0.00182
TCR signaling	65	2.36	10	0.0001	0.00201
Signal Transduction	1690	61.2	87	0.000113	0.00223
Regulation of gene expression in beta cells	15	0.544	5	0.000134	0.0026
Signaling by PDGF	189	6.85	18	0.000155	0.00298
Signaling by SCF-KIT	142	5.15	15	0.000177	0.00336
Regulation of beta-cell development	25	0.906	6	0.000211	0.00395
Activation of Gene Expression by SREBP (SREBF)	26	0.942	6	0.000266	0.00491
Activation of the AP-1 family of transcription factors	10	0.362	4	0.000298	0.00542
Constitutive PI3K/AKT Signaling in Cancer	89	3.23	11	0.000338	0.00608
GAB1 signalosome	106	3.84	12	0.000418	0.00742
Regulation of Cholesterol Biosynthesis by SREBP (SREBF)	39	1.41	7	0.000429	0.00752
Loss of Function of FBXW7 in Cancer and NOTCH1 Signaling	5	0.181	3	0.000446	0.00771
CD28 dependent PI3K/Akt signaling	19	0.689	5	0.00046	0.00786
Fatty acid, triacylglycerol, and ketone body metabolism	139	5.04	14	0.000477	0.00806
Mitotic G1-G1/S phases	140	5.07	14	0.000513	0.00857
Adaptive Immune System	654	23.7	40	0.00059	0.0097
JNK (c-Jun kinases) phosphorylation and activation mediated by activated human TAK1	20	0.725	5	0.000595	0.0097
CD28 co-stimulation	30	1.09	6	0.000608	0.0098
NF-kB activation through FADD/RIP-1 pathway mediated by caspase-8 and -10	12	0.435	4	0.000662	0.0105
Nucleotide-binding domain, leucine rich repeat containing receptor (NLR) signaling pathways	55	1.99	8	0.000738	0.0116
Downstream signal transduction	163	5.91	15	0.000789	0.0123
p75NTR recruits signalling complexes	13	0.471	4	0.000929	0.0143
PI3K events in ERBB4 signaling	103	3.73	11	0.00118	0.0173
PIP3 activates AKT signaling	103	3.73	11	0.00118	0.0173
PI-3K cascade	103	3.73	11	0.00118	0.0173
PI3K/AKT Signaling in Cancer	103	3.73	11	0.00118	0.0173
PI3K events in ERBB2 signaling	103	3.73	11	0.00118	0.0173
TRAF3-dependent IRF activation pathway	14	0.507	4	0.00126	0.0183
NGF signalling via TRKA from the plasma membrane	207	7.5	17	0.0013	0.0186
Activation of BH3-only proteins	24	0.87	5	0.00145	0.0199
Nuclear Events (kinase and transcription factor activation)	24	0.87	5	0.00145	0.0199
CTLA4 inhibitory signaling	24	0.87	5	0.00145	0.0199
TNF signaling	7	0.254	3	0.00148	0.0199
CREB phosphorylation	7	0.254	3	0.00148	0.0199
Activation of Genes by ATF4	7	0.254	3	0.00148	0.0199
PI3K/AKT activation	106	3.84	11	0.0015	0.02
IKK complex recruitment mediated by RIP1	25	0.906	5	0.00176	0.0233
Intrinsic Pathway for Apoptosis	37	1.34	6	0.00193	0.025
Signaling by FGFR in disease	178	6.45	15	0.00193	0.025
Cellular responses to stress	27	0.979	5	0.00252	0.0318
Cellular response to hypoxia	27	0.979	5	0.00252	0.0318
Regulation of Hypoxia-inducible Factor (HIF) by Oxygen	27	0.979	5	0.00252	0.0318
Prolactin receptor signaling	17	0.616	4	0.00276	0.0339
Signaling by NODAL	17	0.616	4	0.00276	0.0339
Regulation of IFNG signaling	17	0.616	4	0.00276	0.0339
TRAF6 mediated IRF7 activation	28	1.01	5	0.00298	0.0363
Dimerization of procaspase-8	9	0.326	3	0.00336	0.0399
Caspase-8 activation	9	0.326	3	0.00336	0.0399
Regulation of Gene Expression by Hypoxia-inducible Factor	9	0.326	3	0.00336	0.0399
Activation of BIM and translocation to mitochondria	3	0.109	2	0.00383	0.0448
Vpr-mediated induction of apoptosis by mitochondrial outer membrane permeabilization	3	0.109	2	0.00383	0.0448
