# Supplementary material for: Association of miR-499 Polymorphism and Its Regulatory Networks with Hashimoto Thyroiditis Susceptibility: A Population-Based Case-Control Study
Source: Int J Mol Sci. 2021 Sep 18;22(18):10094. doi: 10.3390/ijms221810094 (PMC8470033; doi:10.3390/ijms221810094)
Supplement: Supplementary file 1 [file ijms-22-10094-s001.zip › Supplementary file 4 - enrichment network 1 (PPIN).xlsx]

## Sheet: Biological Processes
#term ID	term description	observed gene count	background gene count	strength	false discovery rate	matching proteins in your network (labels)
GO:0006511	ubiquitin-dependent protein catabolic process	12	535	1.15	3.02e-07	KEAP1,CDC34,RBX1,TBL1X,SKP1,NEDD8,BUB1B,MAD2L1,CTNNB1,UBE2D3,CDC16,BUB3
GO:0043161	proteasome-mediated ubiquitin-dependent protein catabolic process	10	323	1.29	3.02e-07	CDC34,RBX1,TBL1X,SKP1,BUB1B,MAD2L1,CTNNB1,UBE2D3,CDC16,BUB3
GO:0006508	proteolysis	15	1256	0.88	3.42e-07	KEAP1,CDC34,RBX1,NFKBIA,TBL1X,NFKB1,SKP1,NEDD8,VHL,BUB1B,MAD2L1,CTNNB1,UBE2D3,CDC16,BUB3
GO:0009057	macromolecule catabolic process	13	1058	0.89	5.19e-06	KEAP1,CDC34,RBX1,TBL1X,SKP1,NEDD8,BUB1B,MAD2L1,SDC2,CTNNB1,UBE2D3,CDC16,BUB3
GO:1901565	organonitrogen compound catabolic process	13	1070	0.88	5.4e-06	KEAP1,CDC34,RBX1,TBL1X,SKP1,NEDD8,BUB1B,MAD2L1,SDC2,CTNNB1,UBE2D3,CDC16,BUB3
GO:0044267	cellular protein metabolic process	21	3696	0.55	5.86e-06	KEAP1,CDC34,RBX1,NFKBIA,TBL1X,NFKB1,SKP1,MAPK8IP1,NEDD8,UBE2M,VHL,BUB1B,MAD2L1,BUB1,SDC2,CTNNB1,UBE2D3,CDC16,BUB3,MAPK8,UBE2E3
GO:0033045	regulation of sister chromatid segregation	6	83	1.66	6.69e-06	BUB1B,MAD2L1,BUB1,CTNNB1,CDC16,BUB3
GO:0016567	protein ubiquitination	11	729	0.98	1.02e-05	KEAP1,CDC34,RBX1,SKP1,NEDD8,UBE2M,VHL,CTNNB1,UBE2D3,CDC16,UBE2E3
GO:0006464	cellular protein modification process	19	3063	0.59	1.17e-05	KEAP1,CDC34,RBX1,NFKBIA,TBL1X,NFKB1,SKP1,MAPK8IP1,NEDD8,UBE2M,VHL,BUB1B,BUB1,SDC2,CTNNB1,UBE2D3,CDC16,MAPK8,UBE2E3
GO:0044260	cellular macromolecule metabolic process	23	4976	0.46	1.74e-05	KEAP1,CDC34,RBX1,NFKBIA,TBL1X,NFKB1,SKP1,MAPK8IP1,NEDD8,UBE2M,VHL,BUB1B,MAD2L1,BUB1,SDC2,CTNNB1,UBE2D3,CDC16,IVNS1ABP,BUB3,TCF7L2,MAPK8,UBE2E3
GO:0070647	protein modification by small protein conjugation or removal	12	1021	0.87	2.1e-05	KEAP1,CDC34,RBX1,NFKBIA,SKP1,NEDD8,UBE2M,VHL,CTNNB1,UBE2D3,CDC16,UBE2E3
GO:0000209	protein polyubiquitination	8	315	1.2	2.25e-05	CDC34,RBX1,SKP1,UBE2M,CTNNB1,UBE2D3,CDC16,UBE2E3
GO:0030071	regulation of mitotic metaphase/anaphase transition	5	56	1.75	2.88e-05	BUB1B,MAD2L1,BUB1,CDC16,BUB3
GO:0007094	mitotic spindle assembly checkpoint	4	23	2.04	5.29e-05	BUB1B,MAD2L1,BUB1,BUB3
GO:0048519	negative regulation of biological process	23	5389	0.43	5.29e-05	KEAP1,VCL,CDC34,RBX1,NFKBIA,TBL1X,RELB,NFKB1,SKP1,MAPK8IP1,VHL,SDCBP,MEOX2,BUB1B,REL,MAD2L1,BUB1,CTNNB1,UBE2D3,IVNS1ABP,BUB3,TCF7L2,MAPK8
GO:0048523	negative regulation of cellular process	22	4874	0.45	5.29e-05	VCL,CDC34,RBX1,NFKBIA,TBL1X,RELB,NFKB1,SKP1,MAPK8IP1,VHL,SDCBP,MEOX2,BUB1B,REL,MAD2L1,BUB1,CTNNB1,UBE2D3,IVNS1ABP,BUB3,TCF7L2,MAPK8
GO:0045930	negative regulation of mitotic cell cycle	7	308	1.16	0.0002	RBX1,SKP1,BUB1B,MAD2L1,BUB1,CTNNB1,BUB3
GO:0007346	regulation of mitotic cell cycle	9	676	0.92	0.00029	RBX1,SKP1,SDCBP,BUB1B,MAD2L1,BUB1,CTNNB1,CDC16,BUB3
GO:0051128	regulation of cellular component organization	15	2402	0.6	0.00037	VCL,CDC34,RBX1,MAPK8IP1,SDCBP,BUB1B,MAD2L1,BUB1,SDC2,CTNNB1,UBE2D3,CDC16,BUB3,HSPA1L,MAPK8
GO:0048522	positive regulation of cellular process	22	5579	0.4	0.00044	KEAP1,CDC34,RBX1,NFKBIA,TBL1X,RELB,NFKB1,SKP1,BCL9,MAPK8IP1,UBE2M,VHL,SDCBP,MEOX2,REL,MAD2L1,CTNNB1,UBE2D3,CDC16,TCF7L2,HSPA1L,MAPK8
GO:1901991	negative regulation of mitotic cell cycle phase transition	6	219	1.24	0.00044	RBX1,SKP1,BUB1B,MAD2L1,BUB1,BUB3
GO:0033044	regulation of chromosome organization	7	359	1.09	0.00045	BUB1B,MAD2L1,BUB1,CTNNB1,CDC16,BUB3,MAPK8
GO:0043687	post-translational protein modification	7	360	1.09	0.00045	KEAP1,RBX1,SKP1,NEDD8,UBE2M,VHL,SDC2
GO:0051173	positive regulation of nitrogen compound metabolic process	17	3239	0.52	0.00045	KEAP1,RBX1,NFKBIA,TBL1X,RELB,NFKB1,SKP1,BCL9,MAPK8IP1,VHL,SDCBP,MEOX2,REL,CTNNB1,CDC16,TCF7L2,MAPK8
GO:0050789	regulation of biological process	30	11475	0.22	0.00048	KEAP1,VCL,CDC34,RBX1,NFKBIA,TBL1X,RELB,NFKB1,SKP1,BCL9,MAPK8IP1,NEDD8,UBE2M,VHL,SDCBP,MEOX2,BUB1B,REL,MAD2L1,BUB1,SDC2,CTNNB1,UBE2D3,CDC16,IVNS1ABP,BUB3,TCF7L2,HSPA1L,MAPK8,UBE2E3
GO:0045116	protein neddylation	3	13	2.16	0.00061	RBX1,NEDD8,UBE2M
GO:0060548	negative regulation of cell death	10	999	0.8	0.00062	NFKBIA,NFKB1,MAPK8IP1,VHL,REL,MAD2L1,CTNNB1,IVNS1ABP,TCF7L2,MAPK8
GO:0045786	negative regulation of cell cycle	8	571	0.95	0.0007	RBX1,SKP1,BUB1B,MAD2L1,BUB1,CTNNB1,BUB3,TCF7L2
GO:1901990	regulation of mitotic cell cycle phase transition	7	416	1.03	0.001	RBX1,SKP1,BUB1B,MAD2L1,BUB1,CDC16,BUB3
GO:0050794	regulation of cellular process	29	10932	0.22	0.0013	KEAP1,VCL,CDC34,RBX1,NFKBIA,TBL1X,RELB,NFKB1,SKP1,BCL9,MAPK8IP1,NEDD8,UBE2M,VHL,SDCBP,MEOX2,BUB1B,REL,MAD2L1,BUB1,SDC2,CTNNB1,UBE2D3,CDC16,IVNS1ABP,BUB3,TCF7L2,HSPA1L,MAPK8
GO:0010941	regulation of cell death	12	1696	0.65	0.0015	CDC34,NFKBIA,NFKB1,MAPK8IP1,UBE2M,VHL,REL,MAD2L1,CTNNB1,IVNS1ABP,TCF7L2,MAPK8
GO:0010604	positive regulation of macromolecule metabolic process	17	3600	0.47	0.0016	KEAP1,RBX1,NFKBIA,TBL1X,RELB,NFKB1,SKP1,BCL9,MAPK8IP1,VHL,SDCBP,MEOX2,REL,CTNNB1,CDC16,TCF7L2,MAPK8
GO:0060828	regulation of canonical Wnt signaling pathway	6	291	1.11	0.0016	RBX1,TBL1X,NFKB1,MAPK8IP1,CTNNB1,TCF7L2
GO:0007249	I-kappaB kinase/NF-kappaB signaling	4	74	1.53	0.0017	NFKBIA,RELB,NFKB1,REL
GO:0043066	negative regulation of apoptotic process	9	893	0.8	0.0018	NFKBIA,NFKB1,MAPK8IP1,VHL,MAD2L1,CTNNB1,IVNS1ABP,TCF7L2,MAPK8
GO:0038061	NIK/NF-kappaB signaling	4	81	1.49	0.0022	RELB,NFKB1,SKP1,REL
GO:0006807	nitrogen compound metabolic process	23	6852	0.33	0.0024	KEAP1,CDC34,RBX1,NFKBIA,TBL1X,NFKB1,SKP1,MAPK8IP1,NEDD8,UBE2M,VHL,BUB1B,MAD2L1,BUB1,SDC2,CTNNB1,UBE2D3,CDC16,IVNS1ABP,BUB3,TCF7L2,MAPK8,UBE2E3
GO:0031145	anaphase-promoting complex-dependent catabolic process	4	83	1.48	0.0024	BUB1B,MAD2L1,CDC16,BUB3
GO:0006357	regulation of transcription by RNA polymerase II	13	2172	0.58	0.0026	RBX1,NFKBIA,TBL1X,RELB,NFKB1,BCL9,NEDD8,VHL,MEOX2,REL,CTNNB1,UBE2D3,TCF7L2
GO:0051726	regulation of cell cycle	10	1230	0.71	0.0028	RBX1,SKP1,SDCBP,BUB1B,MAD2L1,BUB1,CTNNB1,CDC16,BUB3,TCF7L2
GO:0006355	regulation of transcription, DNA-templated	16	3388	0.47	0.003	KEAP1,RBX1,NFKBIA,TBL1X,RELB,NFKB1,BCL9,MAPK8IP1,NEDD8,VHL,MEOX2,REL,CTNNB1,UBE2D3,TCF7L2,MAPK8
GO:0022402	cell cycle process	9	976	0.76	0.0031	CDC34,SKP1,BUB1B,MAD2L1,BUB1,CTNNB1,CDC16,BUB3,TCF7L2
GO:0031325	positive regulation of cellular metabolic process	16	3413	0.47	0.0031	KEAP1,RBX1,NFKBIA,TBL1X,RELB,NFKB1,SKP1,BCL9,MAPK8IP1,VHL,SDCBP,MEOX2,REL,CTNNB1,CDC16,TCF7L2
GO:0042981	regulation of apoptotic process	11	1550	0.65	0.0031	CDC34,NFKBIA,NFKB1,MAPK8IP1,UBE2M,VHL,MAD2L1,CTNNB1,IVNS1ABP,TCF7L2,MAPK8
GO:0044334	canonical Wnt signaling pathway involved in positive regulation of epithelial to mesenchymal transition	2	2	2.8	0.0031	CTNNB1,TCF7L2
GO:0051171	regulation of nitrogen compound metabolic process	21	5836	0.36	0.0031	KEAP1,RBX1,NFKBIA,TBL1X,RELB,NFKB1,SKP1,BCL9,MAPK8IP1,NEDD8,VHL,SDCBP,MEOX2,REL,MAD2L1,CTNNB1,UBE2D3,CDC16,IVNS1ABP,TCF7L2,MAPK8
GO:0070498	interleukin-1-mediated signaling pathway	4	96	1.42	0.0034	RBX1,NFKBIA,NFKB1,SKP1
GO:0070979	protein K11-linked ubiquitination	3	29	1.81	0.0034	UBE2D3,CDC16,UBE2E3
GO:1904837	beta-catenin-TCF complex assembly	3	29	1.81	0.0034	BCL9,CTNNB1,TCF7L2
GO:0010564	regulation of cell cycle process	8	760	0.82	0.0035	RBX1,SKP1,BUB1B,MAD2L1,BUB1,CTNNB1,CDC16,BUB3
GO:0033043	regulation of organelle organization	10	1306	0.68	0.004	SDCBP,BUB1B,MAD2L1,BUB1,CTNNB1,UBE2D3,CDC16,BUB3,HSPA1L,MAPK8
GO:0010909	positive regulation of heparan sulfate proteoglycan biosynthetic process	2	3	2.62	0.0043	CTNNB1,TCF7L2
GO:0080090	regulation of primary metabolic process	21	6032	0.34	0.0046	KEAP1,RBX1,NFKBIA,TBL1X,RELB,NFKB1,SKP1,BCL9,MAPK8IP1,NEDD8,VHL,SDCBP,MEOX2,REL,MAD2L1,CTNNB1,UBE2D3,CDC16,IVNS1ABP,TCF7L2,MAPK8
GO:0051403	stress-activated MAPK cascade	4	107	1.37	0.0047	NFKB1,SKP1,MAPK8IP1,MAPK8
GO:0051276	chromosome organization	9	1066	0.73	0.005	RBX1,TBL1X,SKP1,BUB1B,MAD2L1,BUB1,CTNNB1,BUB3,TCF7L2
GO:0007258	JUN phosphorylation	2	4	2.5	0.0062	MAPK8IP1,MAPK8
GO:0034097	response to cytokine	9	1101	0.71	0.0062	KEAP1,CDC34,RBX1,NFKBIA,RELB,NFKB1,SKP1,REL,MAPK8
GO:0044238	primary metabolic process	23	7332	0.3	0.0062	KEAP1,CDC34,RBX1,NFKBIA,TBL1X,NFKB1,SKP1,MAPK8IP1,NEDD8,UBE2M,VHL,BUB1B,MAD2L1,BUB1,SDC2,CTNNB1,UBE2D3,CDC16,IVNS1ABP,BUB3,TCF7L2,MAPK8,UBE2E3
GO:0051754	meiotic sister chromatid cohesion, centromeric	2	4	2.5	0.0062	BUB1B,BUB1
GO:1903320	regulation of protein modification by small protein conjugation or removal	5	242	1.12	0.0064	RBX1,SKP1,MAD2L1,CTNNB1,IVNS1ABP
GO:0033554	cellular response to stress	11	1725	0.6	0.0065	KEAP1,RBX1,NFKBIA,RELB,NFKB1,SKP1,MAPK8IP1,VHL,UBE2D3,HSPA1L,MAPK8
GO:0051246	regulation of protein metabolic process	14	2828	0.49	0.0065	KEAP1,RBX1,NFKBIA,NFKB1,SKP1,MAPK8IP1,NEDD8,SDCBP,MAD2L1,CTNNB1,CDC16,IVNS1ABP,TCF7L2,MAPK8
GO:1903047	mitotic cell cycle process	7	616	0.86	0.0068	CDC34,SKP1,BUB1B,MAD2L1,BUB1,CDC16,BUB3
GO:0031323	regulation of cellular metabolic process	21	6239	0.33	0.0072	KEAP1,RBX1,NFKBIA,TBL1X,RELB,NFKB1,SKP1,BCL9,MAPK8IP1,NEDD8,VHL,SDCBP,MEOX2,REL,MAD2L1,CTNNB1,UBE2D3,CDC16,IVNS1ABP,TCF7L2,MAPK8
GO:0032479	regulation of type I interferon production	4	130	1.29	0.0088	RELB,NFKB1,REL,CTNNB1
GO:0051090	regulation of DNA-binding transcription factor activity	6	437	0.94	0.0089	KEAP1,NFKBIA,NFKB1,CTNNB1,TCF7L2,MAPK8
GO:0000122	negative regulation of transcription by RNA polymerase II	8	895	0.75	0.009	TBL1X,RELB,NFKB1,VHL,REL,CTNNB1,UBE2D3,TCF7L2
GO:0000819	sister chromatid segregation	4	133	1.28	0.0092	BUB1B,MAD2L1,BUB1,BUB3
GO:0010265	SCF complex assembly	2	6	2.32	0.0098	RBX1,SKP1
GO:0010718	positive regulation of epithelial to mesenchymal transition	3	47	1.61	0.0098	SDCBP,CTNNB1,TCF7L2
GO:0060255	regulation of macromolecule metabolic process	21	6407	0.32	0.0102	KEAP1,RBX1,NFKBIA,TBL1X,RELB,NFKB1,SKP1,BCL9,MAPK8IP1,NEDD8,VHL,SDCBP,MEOX2,REL,MAD2L1,CTNNB1,UBE2D3,CDC16,IVNS1ABP,TCF7L2,MAPK8
GO:0051130	positive regulation of cellular component organization	9	1209	0.67	0.0111	CDC34,RBX1,MAPK8IP1,SDCBP,CTNNB1,UBE2D3,CDC16,HSPA1L,MAPK8
GO:0010033	response to organic substance	14	3011	0.47	0.0115	KEAP1,CDC34,RBX1,NFKBIA,RELB,NFKB1,SKP1,NEDD8,REL,CTNNB1,UBE2D3,TCF7L2,HSPA1L,MAPK8
GO:0032434	regulation of proteasomal ubiquitin-dependent protein catabolic process	4	145	1.24	0.0119	KEAP1,RBX1,SDCBP,CDC16
GO:0070936	protein K48-linked ubiquitination	3	53	1.55	0.0126	CDC34,UBE2D3,UBE2E3
GO:0044419	interspecies interaction between organisms	11	1899	0.56	0.0131	KEAP1,RBX1,NFKBIA,RELB,NFKB1,SKP1,REL,BUB1,CTNNB1,IVNS1ABP,MAPK8
GO:0045944	positive regulation of transcription by RNA polymerase II	9	1253	0.66	0.0135	NFKBIA,TBL1X,RELB,NFKB1,BCL9,MEOX2,REL,CTNNB1,TCF7L2
GO:0045893	positive regulation of transcription, DNA-templated	10	1587	0.6	0.0144	NFKBIA,TBL1X,RELB,NFKB1,BCL9,VHL,MEOX2,REL,CTNNB1,TCF7L2
GO:0043525	positive regulation of neuron apoptotic process	3	58	1.51	0.0152	CDC34,UBE2M,CTNNB1
GO:0007166	cell surface receptor signaling pathway	12	2325	0.51	0.0158	RBX1,NFKBIA,RELB,NFKB1,SKP1,BCL9,SDCBP,SDC2,CTNNB1,UBE2D3,TCF7L2,MAPK8
GO:1903749	positive regulation of establishment of protein localization to mitochondrion	3	60	1.5	0.0165	UBE2D3,HSPA1L,MAPK8
GO:0006513	protein monoubiquitination	3	65	1.46	0.02	RBX1,SKP1,UBE2D3
GO:0048583	regulation of response to stimulus	16	4114	0.39	0.02	CDC34,RBX1,NFKBIA,TBL1X,RELB,NFKB1,SKP1,MAPK8IP1,VHL,SDCBP,REL,CTNNB1,IVNS1ABP,TCF7L2,HSPA1L,MAPK8
GO:0016032	viral process	7	776	0.76	0.0206	KEAP1,RBX1,NFKBIA,SKP1,BUB1,CTNNB1,IVNS1ABP
GO:0051172	negative regulation of nitrogen compound metabolic process	12	2429	0.49	0.0221	TBL1X,RELB,NFKB1,MAPK8IP1,VHL,SDCBP,REL,MAD2L1,CTNNB1,UBE2D3,IVNS1ABP,TCF7L2
GO:0090316	positive regulation of intracellular protein transport	4	184	1.14	0.0238	UBE2D3,TCF7L2,HSPA1L,MAPK8
GO:0051247	positive regulation of protein metabolic process	10	1715	0.57	0.0241	KEAP1,RBX1,NFKBIA,SKP1,MAPK8IP1,SDCBP,CTNNB1,CDC16,TCF7L2,MAPK8
GO:0016055	Wnt signaling pathway	5	351	0.95	0.0247	RBX1,SKP1,BCL9,CTNNB1,TCF7L2
GO:0034333	adherens junction assembly	2	13	1.99	0.0275	VCL,CTNNB1
GO:0000165	MAPK cascade	5	370	0.93	0.0299	RBX1,NFKB1,SKP1,MAPK8IP1,MAPK8
GO:0032688	negative regulation of interferon-beta production	2	14	1.96	0.03	RELB,REL
GO:0031396	regulation of protein ubiquitination	4	212	1.08	0.0364	RBX1,SKP1,MAD2L1,IVNS1ABP
GO:0060070	canonical Wnt signaling pathway	3	85	1.35	0.0364	BCL9,CTNNB1,TCF7L2
GO:1903321	negative regulation of protein modification by small protein conjugation or removal	3	88	1.33	0.0396	MAD2L1,CTNNB1,IVNS1ABP
GO:0031324	negative regulation of cellular metabolic process	12	2630	0.46	0.0409	TBL1X,RELB,NFKB1,MAPK8IP1,VHL,SDCBP,REL,MAD2L1,CTNNB1,UBE2D3,IVNS1ABP,TCF7L2
GO:0010638	positive regulation of organelle organization	6	633	0.78	0.0424	SDCBP,CTNNB1,UBE2D3,CDC16,HSPA1L,MAPK8
GO:2001233	regulation of apoptotic signaling pathway	5	409	0.89	0.0431	MAPK8IP1,CTNNB1,IVNS1ABP,TCF7L2,MAPK8
GO:0035994	response to muscle stretch	2	18	1.85	0.0437	NFKBIA,NFKB1
GO:0048584	positive regulation of response to stimulus	11	2257	0.49	0.0437	NFKBIA,TBL1X,RELB,NFKB1,SKP1,MAPK8IP1,SDCBP,REL,CTNNB1,TCF7L2,MAPK8
GO:0042176	regulation of protein catabolic process	5	415	0.88	0.0453	KEAP1,RBX1,SDCBP,MAD2L1,CDC16
GO:0009966	regulation of signal transduction	13	3107	0.42	0.0472	CDC34,RBX1,NFKBIA,TBL1X,NFKB1,MAPK8IP1,VHL,SDCBP,REL,CTNNB1,IVNS1ABP,TCF7L2,MAPK8
GO:0042994	cytoplasmic sequestering of transcription factor	2	19	1.82	0.0472	KEAP1,NFKBIA
GO:2001234	negative regulation of apoptotic signaling pathway	4	232	1.04	0.0472	MAPK8IP1,CTNNB1,IVNS1ABP,TCF7L2
GO:0032268	regulation of cellular protein metabolic process	12	2693	0.45	0.0477	KEAP1,RBX1,NFKBIA,NFKB1,SKP1,MAPK8IP1,SDCBP,MAD2L1,CTNNB1,CDC16,IVNS1ABP,MAPK8
GO:0051050	positive regulation of transport	7	923	0.68	0.0477	NFKBIA,MAPK8IP1,SDCBP,UBE2D3,TCF7L2,HSPA1L,MAPK8
GO:0045185	maintenance of protein location	3	97	1.29	0.0481	KEAP1,NFKBIA,SKP1

## Sheet: Molecular Function
#term ID	term description	observed gene count	background gene count	strength	false discovery rate	matching proteins in your network (labels)
GO:0008013	beta-catenin binding	6	86	1.64	3.18e-05	VCL,TBL1X,SKP1,BCL9,CTNNB1,TCF7L2
GO:0061631	ubiquitin conjugating enzyme activity	4	40	1.8	0.0017	CDC34,UBE2M,UBE2D3,UBE2E3
GO:0008134	transcription factor binding	8	672	0.88	0.0089	KEAP1,RBX1,NFKBIA,TBL1X,NFKB1,VHL,CTNNB1,TCF7L2
GO:0031625	ubiquitin protein ligase binding	6	296	1.11	0.0089	VCL,RBX1,NFKBIA,NEDD8,UBE2D3,HSPA1L
GO:0019899	enzyme binding	13	2239	0.56	0.0122	VCL,RBX1,NFKBIA,RELB,NFKB1,MAPK8IP1,NEDD8,VHL,CTNNB1,UBE2D3,TCF7L2,HSPA1L,MAPK8
GO:0004842	ubiquitin-protein transferase activity	6	401	0.98	0.024	CDC34,RBX1,UBE2M,VHL,UBE2D3,UBE2E3
GO:0019788	NEDD8 transferase activity	2	6	2.32	0.0352	RBX1,UBE2M
GO:0005515	protein binding	22	7026	0.3	0.0368	KEAP1,VCL,RBX1,NFKBIA,TBL1X,RELB,NFKB1,SKP1,BCL9,MAPK8IP1,NEDD8,VHL,SDCBP,MAD2L1,SDC2,CTNNB1,PLS3,UBE2D3,BUB3,TCF7L2,HSPA1L,MAPK8

## Sheet: Cellular Component
#term ID	term description	observed gene count	background gene count	strength	false discovery rate	matching proteins in your network (labels)
GO:0005654	nucleoplasm	26	3973	0.62	1.49e-10	KEAP1,CDC34,RBX1,NFKBIA,TBL1X,RELB,NFKB1,SKP1,BCL9,NEDD8,UBE2M,VHL,SDCBP,MEOX2,REL,MAD2L1,BUB1,CTNNB1,UBE2D3,CDC16,IVNS1ABP,BUB3,TCF7L2,HSPA1L,MAPK8,UBE2E3
GO:0031981	nuclear lumen	27	4733	0.56	1.95e-10	KEAP1,CDC34,RBX1,NFKBIA,TBL1X,RELB,NFKB1,SKP1,BCL9,NEDD8,UBE2M,VHL,SDCBP,MEOX2,BUB1B,REL,MAD2L1,BUB1,CTNNB1,UBE2D3,CDC16,IVNS1ABP,BUB3,TCF7L2,HSPA1L,MAPK8,UBE2E3
GO:0070013	intracellular organelle lumen	29	5857	0.49	1.95e-10	KEAP1,VCL,CDC34,RBX1,NFKBIA,TBL1X,RELB,NFKB1,SKP1,BCL9,NEDD8,UBE2M,VHL,SDCBP,MEOX2,BUB1B,REL,MAD2L1,BUB1,SDC2,CTNNB1,UBE2D3,CDC16,IVNS1ABP,BUB3,TCF7L2,HSPA1L,MAPK8,UBE2E3
GO:0005829	cytosol	26	5193	0.5	1.75e-08	KEAP1,VCL,CDC34,RBX1,NFKBIA,RELB,NFKB1,SKP1,MAPK8IP1,NEDD8,UBE2M,VHL,SDCBP,BUB1B,REL,MAD2L1,BUB1,CTNNB1,PLS3,UBE2D3,CDC16,IVNS1ABP,BUB3,HSPA1L,MAPK8,UBE2E3
GO:0005634	nucleus	28	7390	0.38	5.89e-07	KEAP1,CDC34,RBX1,NFKBIA,TBL1X,RELB,NFKB1,SKP1,BCL9,MAPK8IP1,NEDD8,UBE2M,VHL,SDCBP,MEOX2,BUB1B,REL,MAD2L1,BUB1,CTNNB1,UBE2D3,CDC16,IVNS1ABP,BUB3,TCF7L2,HSPA1L,MAPK8,UBE2E3
GO:0033256	I-kappaB/NF-kappaB complex	4	7	2.56	5.89e-07	NFKBIA,RELB,NFKB1,REL
GO:0032991	protein-containing complex	22	5073	0.44	5.56e-05	KEAP1,VCL,RBX1,NFKBIA,TBL1X,RELB,NFKB1,SKP1,BCL9,VHL,SDCBP,BUB1B,REL,MAD2L1,BUB1,CTNNB1,UBE2D3,CDC16,IVNS1ABP,BUB3,TCF7L2,HSPA1L
GO:0000151	ubiquitin ligase complex	7	286	1.19	7.39e-05	KEAP1,RBX1,SKP1,VHL,BUB1B,UBE2D3,CDC16
GO:0043229	intracellular organelle	31	12528	0.19	0.00023	KEAP1,VCL,CDC34,RBX1,NFKBIA,TBL1X,RELB,NFKB1,SKP1,BCL9,MAPK8IP1,NEDD8,UBE2M,VHL,SDCBP,MEOX2,BUB1B,REL,MAD2L1,BUB1,SDC2,CTNNB1,PLS3,UBE2D3,CDC16,IVNS1ABP,BUB3,TCF7L2,HSPA1L,MAPK8,UBE2E3
GO:1990907	beta-catenin-TCF complex	3	11	2.24	0.00026	BCL9,CTNNB1,TCF7L2
GO:0043231	intracellular membrane-bounded organelle	29	10761	0.23	0.00058	KEAP1,CDC34,RBX1,NFKBIA,TBL1X,RELB,NFKB1,SKP1,BCL9,MAPK8IP1,NEDD8,UBE2M,VHL,SDCBP,MEOX2,BUB1B,REL,MAD2L1,BUB1,SDC2,CTNNB1,UBE2D3,CDC16,IVNS1ABP,BUB3,TCF7L2,HSPA1L,MAPK8,UBE2E3
GO:0005667	transcription regulator complex	7	431	1.01	0.00077	TBL1X,RELB,BCL9,REL,CTNNB1,IVNS1ABP,TCF7L2
GO:0031461	cullin-RING ubiquitin ligase complex	5	156	1.31	0.00082	KEAP1,RBX1,SKP1,BUB1B,CDC16
GO:0005737	cytoplasm	29	11428	0.2	0.0021	KEAP1,VCL,CDC34,RBX1,NFKBIA,RELB,NFKB1,SKP1,BCL9,MAPK8IP1,NEDD8,UBE2M,VHL,SDCBP,MEOX2,BUB1B,REL,MAD2L1,BUB1,SDC2,CTNNB1,PLS3,UBE2D3,CDC16,IVNS1ABP,BUB3,HSPA1L,MAPK8,UBE2E3
GO:0043227	membrane-bounded organelle	30	12427	0.18	0.0021	KEAP1,VCL,CDC34,RBX1,NFKBIA,TBL1X,RELB,NFKB1,SKP1,BCL9,MAPK8IP1,NEDD8,UBE2M,VHL,SDCBP,MEOX2,BUB1B,REL,MAD2L1,BUB1,SDC2,CTNNB1,UBE2D3,CDC16,IVNS1ABP,BUB3,TCF7L2,HSPA1L,MAPK8,UBE2E3
GO:0070369	beta-catenin-TCF7L2 complex	2	3	2.62	0.0031	CTNNB1,TCF7L2
GO:0000777	condensed chromosome kinetochore	4	106	1.38	0.0032	BUB1B,MAD2L1,BUB1,BUB3
GO:0031467	Cul7-RING ubiquitin ligase complex	2	4	2.5	0.0042	RBX1,SKP1
GO:0030891	VCB complex	2	5	2.4	0.0052	RBX1,VHL
GO:0005856	cytoskeleton	12	2221	0.53	0.0074	KEAP1,VCL,TBL1X,RELB,SKP1,SDCBP,BUB1B,MAD2L1,CTNNB1,PLS3,CDC16,IVNS1ABP
GO:0043232	intracellular non-membrane-bounded organelle	18	4880	0.37	0.0079	KEAP1,VCL,TBL1X,RELB,NFKB1,SKP1,SDCBP,MEOX2,BUB1B,REL,MAD2L1,BUB1,CTNNB1,PLS3,CDC16,IVNS1ABP,BUB3,TCF7L2
GO:0005916	fascia adherens	2	10	2.1	0.0125	VCL,CTNNB1
GO:0005694	chromosome	10	1712	0.57	0.0163	RELB,NFKB1,MEOX2,BUB1B,REL,MAD2L1,BUB1,CTNNB1,BUB3,TCF7L2
GO:0005819	spindle	5	353	0.95	0.0169	TBL1X,BUB1B,MAD2L1,CTNNB1,CDC16
GO:0000940	condensed chromosome outer kinetochore	2	13	1.99	0.0181	BUB1B,BUB1
GO:0000778	condensed nuclear chromosome kinetochore	2	18	1.85	0.0292	BUB1B,BUB1
GO:0005680	anaphase-promoting complex	2	19	1.82	0.0314	BUB1B,CDC16
GO:0015630	microtubule cytoskeleton	8	1219	0.62	0.0314	KEAP1,TBL1X,RELB,SKP1,BUB1B,MAD2L1,CTNNB1,CDC16
GO:0000228	nuclear chromosome	8	1256	0.6	0.0364	RELB,NFKB1,MEOX2,BUB1B,REL,BUB1,CTNNB1,TCF7L2
GO:0099080	supramolecular complex	8	1261	0.6	0.0365	KEAP1,VCL,BUB1B,MAD2L1,BUB1,CTNNB1,PLS3,BUB3

## Sheet: Reactom Pathways
#term ID	term description	observed gene count	background gene count	strength	false discovery rate	matching proteins in your network (labels)
HSA-1280218	Adaptive Immune System	11	743	0.97	0.00012	KEAP1,CDC34,RBX1,NFKBIA,NFKB1,SKP1,UBE2M,VHL,REL,CDC16,UBE2E3
HSA-162582	Signal Transduction	18	2741	0.62	0.00012	VCL,RBX1,NFKBIA,TBL1X,NFKB1,SKP1,BCL9,NEDD8,UBE2M,VHL,BUB1B,MAD2L1,BUB1,SDC2,CTNNB1,BUB3,TCF7L2,MAPK8
HSA-168256	Immune System	16	1956	0.71	0.00012	KEAP1,VCL,CDC34,RBX1,NFKBIA,RELB,NFKB1,SKP1,UBE2M,VHL,SDCBP,REL,CTNNB1,CDC16,MAPK8,UBE2E3
HSA-5607764	CLEC7A (Dectin-1) signaling	6	96	1.6	0.00012	CDC34,NFKBIA,RELB,NFKB1,SKP1,UBE2M
HSA-983168	Antigen processing: Ubiquitination & Proteasome degradation	8	304	1.22	0.00012	KEAP1,CDC34,RBX1,SKP1,UBE2M,VHL,CDC16,UBE2E3
HSA-141430	Inactivation of APC/C via direct inhibition of the APC/C complex	4	20	2.1	0.00015	BUB1B,MAD2L1,CDC16,BUB3
HSA-179409	APC-Cdc20 mediated degradation of Nek2A	4	25	2	0.00021	BUB1B,MAD2L1,CDC16,BUB3
HSA-176408	Regulation of APC/C activators between G1/S and early anaphase	5	78	1.61	0.0003	SKP1,BUB1B,MAD2L1,CDC16,BUB3
HSA-8853884	Transcriptional Regulation by VENTX	4	38	1.82	0.00068	NFKB1,CTNNB1,CDC16,TCF7L2
HSA-69618	Mitotic Spindle Checkpoint	5	108	1.47	0.001	BUB1B,MAD2L1,BUB1,CDC16,BUB3
HSA-8951664	Neddylation	6	229	1.22	0.0017	KEAP1,RBX1,SKP1,NEDD8,UBE2M,VHL
HSA-1643685	Disease	12	1548	0.69	0.0021	VCL,RBX1,NFKBIA,TBL1X,NFKB1,SKP1,VHL,SDC2,CTNNB1,CDC16,TCF7L2,MAPK8
HSA-2454202	Fc epsilon receptor (FCERI) signaling	5	129	1.39	0.0021	CDC34,NFKBIA,NFKB1,SKP1,MAPK8
HSA-168249	Innate Immune System	10	1025	0.79	0.0024	VCL,CDC34,NFKBIA,RELB,NFKB1,SKP1,UBE2M,SDCBP,CTNNB1,MAPK8
HSA-446652	Interleukin-1 family signaling	5	136	1.37	0.0024	RBX1,NFKBIA,NFKB1,SKP1,MAPK8
HSA-1169091	Activation of NF-kappaB in B cells	4	65	1.59	0.0034	NFKBIA,NFKB1,SKP1,REL
HSA-174184	Cdc20:Phospho-APC/C mediated degradation of Cyclin A	4	70	1.56	0.0043	BUB1B,MAD2L1,CDC16,BUB3
HSA-2871837	FCERI mediated NF-kB activation	4	80	1.5	0.0058	CDC34,NFKBIA,NFKB1,SKP1
HSA-195253	Degradation of beta-catenin by the destruction complex	4	81	1.49	0.0059	RBX1,SKP1,CTNNB1,TCF7L2
HSA-2467813	Separation of Sister Chromatids	5	184	1.23	0.0065	BUB1B,MAD2L1,BUB1,CDC16,BUB3
HSA-975871	MyD88 cascade initiated on plasma membrane	4	84	1.48	0.0065	NFKBIA,NFKB1,SKP1,MAPK8
HSA-975138	TRAF6 mediated induction of NFkB and MAP kinases upon TLR7/8 or 9 activation	4	89	1.45	0.0071	NFKBIA,NFKB1,SKP1,MAPK8
HSA-141444	Amplification of signal from unattached kinetochores via a MAD2 inhibitory signal	4	92	1.44	0.0072	BUB1B,MAD2L1,BUB1,BUB3
HSA-166058	MyD88:MAL(TIRAP) cascade initiated on plasma membrane	4	94	1.43	0.0072	NFKBIA,NFKB1,SKP1,MAPK8
HSA-168164	Toll Like Receptor 3 (TLR3) Cascade	4	92	1.44	0.0072	NFKBIA,NFKB1,SKP1,MAPK8
HSA-202424	Downstream TCR signaling	4	91	1.44	0.0072	CDC34,NFKBIA,NFKB1,SKP1
HSA-69278	Cell Cycle, Mitotic	7	518	0.93	0.0072	RBX1,SKP1,BUB1B,MAD2L1,BUB1,CDC16,BUB3
HSA-937061	TRIF(TICAM1)-mediated TLR4 signaling	4	96	1.42	0.0072	NFKBIA,NFKB1,SKP1,MAPK8
HSA-9020702	Interleukin-1 signaling	4	99	1.41	0.0073	RBX1,NFKBIA,NFKB1,SKP1
HSA-392499	Metabolism of proteins	12	1977	0.58	0.0091	KEAP1,CDC34,RBX1,NFKBIA,SKP1,NEDD8,UBE2M,VHL,SDC2,CTNNB1,TCF7L2,UBE2E3
HSA-5663202	Diseases of signal transduction by growth factor receptors and second messengers	6	392	0.99	0.0106	VCL,RBX1,TBL1X,SKP1,CTNNB1,TCF7L2
HSA-9648025	EML4 and NUDC in mitotic spindle formation	4	113	1.35	0.0106	BUB1B,MAD2L1,BUB1,BUB3
HSA-597592	Post-translational protein modification	10	1390	0.66	0.0115	KEAP1,CDC34,RBX1,NFKBIA,SKP1,NEDD8,UBE2M,VHL,SDC2,UBE2E3
HSA-2500257	Resolution of Sister Chromatid Cohesion	4	122	1.32	0.0137	BUB1B,MAD2L1,BUB1,BUB3
HSA-3769402	Deactivation of the beta-catenin transactivating complex	3	41	1.66	0.0137	BCL9,CTNNB1,TCF7L2
HSA-194315	Signaling by Rho GTPases	6	429	0.95	0.0149	VHL,BUB1B,MAD2L1,BUB1,CTNNB1,BUB3
HSA-2644607	Loss of Function of FBXW7 in Cancer and NOTCH1 Signaling	2	5	2.4	0.0149	RBX1,SKP1
HSA-5663220	RHO GTPases Activate Formins	4	136	1.27	0.0181	BUB1B,MAD2L1,BUB1,BUB3
HSA-2122947	NOTCH1 Intracellular Domain Regulates Transcription	3	48	1.6	0.0187	RBX1,TBL1X,SKP1
HSA-1280215	Cytokine Signaling in Immune system	7	681	0.81	0.0208	RBX1,NFKBIA,RELB,NFKB1,SKP1,UBE2M,MAPK8
HSA-5603029	IkBA variant leads to EDA-ID	2	7	2.26	0.0221	NFKBIA,NFKB1
HSA-195258	RHO GTPase Effectors	5	289	1.04	0.0228	BUB1B,MAD2L1,BUB1,CTNNB1,BUB3
HSA-195721	Signaling by WNT	5	296	1.03	0.0251	RBX1,SKP1,BCL9,CTNNB1,TCF7L2
HSA-4411364	Binding of TCF/LEF:CTNNB1 to target gene promoters	2	8	2.2	0.0261	CTNNB1,TCF7L2
HSA-8951430	RUNX3 regulates WNT signaling	2	8	2.2	0.0261	CTNNB1,TCF7L2
HSA-5676590	NIK-->noncanonical NF-kB signaling	3	57	1.52	0.0271	RELB,SKP1,UBE2M
HSA-2644606	Constitutive Signaling by NOTCH1 PEST Domain Mutants	3	58	1.51	0.0281	RBX1,TBL1X,SKP1
HSA-2894862	Constitutive Signaling by NOTCH1 HD+PEST Domain Mutants	3	58	1.51	0.0281	RBX1,TBL1X,SKP1
HSA-5607761	Dectin-1 mediated noncanonical NF-kB signaling	3	58	1.51	0.0281	RELB,SKP1,UBE2M
HSA-201722	Formation of the beta-catenin:TCF transactivating complex	3	60	1.5	0.0286	BCL9,CTNNB1,TCF7L2
HSA-1834949	Cytosolic sensors of pathogen-associated DNA	3	62	1.48	0.031	NFKBIA,NFKB1,CTNNB1
HSA-450294	MAP kinase activation	3	63	1.48	0.0321	NFKB1,SKP1,MAPK8
HSA-2262752	Cellular responses to stress	6	544	0.84	0.0398	RBX1,NFKB1,VHL,CDC16,HSPA1L,MAPK8
HSA-209560	NF-kB is activated and signals survival	2	13	1.99	0.0496	NFKBIA,NFKB1

## Sheet: KEGG Pathways
#term ID	term description	observed gene count	background gene count	strength	false discovery rate	matching proteins in your network (labels)
hsa04120	Ubiquitin mediated proteolysis	8	135	1.57	2.05e-08	KEAP1,CDC34,RBX1,SKP1,UBE2M,VHL,CDC16,UBE2E3
hsa04110	Cell cycle	7	120	1.57	2.13e-07	RBX1,SKP1,BUB1B,MAD2L1,BUB1,CDC16,BUB3
hsa05166	Human T-cell leukemia virus 1 infection	8	211	1.38	2.13e-07	NFKBIA,RELB,NFKB1,BUB1B,MAD2L1,CDC16,BUB3,MAPK8
hsa04114	Oocyte meiosis	5	120	1.42	0.00013	RBX1,SKP1,MAD2L1,BUB1,CDC16
hsa05131	Shigellosis	6	218	1.24	0.00013	VCL,RBX1,NFKBIA,NFKB1,SKP1,MAPK8
hsa05200	Pathways in cancer	8	517	0.99	0.00013	KEAP1,RBX1,NFKBIA,NFKB1,SKP1,VHL,CTNNB1,MAPK8
hsa05418	Fluid shear stress and atherosclerosis	5	130	1.39	0.00014	KEAP1,NFKB1,SDC2,CTNNB1,MAPK8
hsa04310	Wnt signaling pathway	5	154	1.31	0.00027	RBX1,TBL1X,SKP1,CTNNB1,MAPK8
hsa04914	Progesterone-mediated oocyte maturation	4	94	1.43	0.00084	MAD2L1,BUB1,CDC16,MAPK8
hsa05132	Salmonella infection	5	209	1.18	0.00084	NFKBIA,NFKB1,SKP1,CTNNB1,MAPK8
hsa05170	Human immunodeficiency virus 1 infection	5	204	1.19	0.00084	RBX1,NFKBIA,NFKB1,SKP1,MAPK8
hsa04625	C-type lectin receptor signaling pathway	4	102	1.39	0.00086	NFKBIA,RELB,NFKB1,MAPK8
hsa05145	Toxoplasmosis	4	105	1.38	0.00089	NFKBIA,NFKB1,HSPA1L,MAPK8
hsa04380	Osteoclast differentiation	4	122	1.32	0.0015	NFKBIA,RELB,NFKB1,MAPK8
hsa05162	Measles	4	138	1.26	0.0022	NFKBIA,NFKB1,HSPA1L,MAPK8
hsa04010	MAPK signaling pathway	5	288	1.04	0.0025	RELB,NFKB1,MAPK8IP1,HSPA1L,MAPK8
hsa05134	Legionellosis	3	55	1.54	0.0028	NFKBIA,NFKB1,HSPA1L
hsa04141	Protein processing in endoplasmic reticulum	4	165	1.18	0.0035	RBX1,SKP1,HSPA1L,MAPK8
hsa05120	Epithelial cell signaling in Helicobacter pylori infection	3	67	1.45	0.0044	NFKBIA,NFKB1,MAPK8
hsa04622	RIG-I-like receptor signaling pathway	3	70	1.43	0.0045	NFKBIA,NFKB1,MAPK8
hsa04920	Adipocytokine signaling pathway	3	69	1.44	0.0045	NFKBIA,NFKB1,MAPK8
hsa05167	Kaposi sarcoma-associated herpesvirus infection	4	187	1.13	0.0046	NFKBIA,NFKB1,CTNNB1,MAPK8
hsa05169	Epstein-Barr virus infection	4	193	1.12	0.005	NFKBIA,RELB,NFKB1,MAPK8
hsa04658	Th1 and Th2 cell differentiation	3	87	1.34	0.0073	NFKBIA,NFKB1,MAPK8
hsa04657	IL-17 signaling pathway	3	92	1.31	0.0082	NFKBIA,NFKB1,MAPK8
hsa05215	Prostate cancer	3	96	1.29	0.0089	NFKBIA,NFKB1,CTNNB1
hsa05142	Chagas disease	3	99	1.28	0.0093	NFKBIA,NFKB1,MAPK8
hsa04064	NF-kappa B signaling pathway	3	101	1.27	0.0095	NFKBIA,RELB,NFKB1
hsa04066	HIF-1 signaling pathway	3	106	1.25	0.0095	RBX1,NFKB1,VHL
hsa04620	Toll-like receptor signaling pathway	3	101	1.27	0.0095	NFKBIA,NFKB1,MAPK8
hsa04659	Th17 cell differentiation	3	101	1.27	0.0095	NFKBIA,NFKB1,MAPK8
hsa04660	T cell receptor signaling pathway	3	101	1.27	0.0095	NFKBIA,NFKB1,MAPK8
hsa04931	Insulin resistance	3	107	1.25	0.0095	NFKBIA,NFKB1,MAPK8
hsa04668	TNF signaling pathway	3	112	1.23	0.0105	NFKBIA,NFKB1,MAPK8
hsa04722	Neurotrophin signaling pathway	3	114	1.22	0.0107	NFKBIA,NFKB1,MAPK8
hsa05135	Yersinia infection	3	125	1.18	0.0135	NFKBIA,NFKB1,MAPK8
hsa04710	Circadian rhythm	2	30	1.62	0.014	RBX1,SKP1
hsa04926	Relaxin signaling pathway	3	128	1.17	0.014	NFKBIA,NFKB1,MAPK8
hsa04210	Apoptosis	3	132	1.16	0.0145	NFKBIA,NFKB1,MAPK8
hsa05160	Hepatitis C	3	156	1.08	0.0226	NFKBIA,NFKB1,CTNNB1
hsa05161	Hepatitis B	3	159	1.08	0.0233	NFKBIA,NFKB1,MAPK8
hsa04621	NOD-like receptor signaling pathway	3	174	1.04	0.0292	NFKBIA,NFKB1,MAPK8
hsa05203	Viral carcinogenesis	3	182	1.02	0.0323	NFKBIA,NFKB1,REL
hsa05130	Pathogenic Escherichia coli infection	3	187	1.01	0.0341	NFKBIA,NFKB1,MAPK8
hsa04510	Focal adhesion	3	198	0.98	0.039	VCL,CTNNB1,MAPK8
hsa04024	cAMP signaling pathway	3	208	0.96	0.0437	NFKBIA,NFKB1,MAPK8
hsa04623	Cytosolic DNA-sensing pathway	2	62	1.31	0.0444	NFKBIA,NFKB1
hsa05163	Human cytomegalovirus infection	3	218	0.94	0.0477	NFKBIA,NFKB1,CTNNB1
hsa05211	Renal cell carcinoma	2	66	1.28	0.0479	RBX1,VHL
hsa04520	Adherens junction	2	67	1.28	0.0483	VCL,CTNNB1
hsa04014	Ras signaling pathway	3	226	0.92	0.0495	NFKB1,REL,MAPK8
hsa04917	Prolactin signaling pathway	2	69	1.26	0.0495	NFKB1,MAPK8
hsa05100	Bacterial invasion of epithelial cells	2	70	1.26	0.0495	VCL,CTNNB1
hsa05140	Leishmaniasis	2	70	1.26	0.0495	NFKBIA,NFKB1

## Sheet: Local Network Cluster (STRING)
#term ID	term description	observed gene count	background gene count	strength	false discovery rate
CL:18545	Canonical NF-kB pathway, and NF-kappa-B/Dorsal	4	12	2.32	0.0449	NFKBIA,RELB,NFKB1,REL

## Sheet: Protein Domains and Features
#term ID	term description	observed gene count	background gene count	strength	false discovery rate	matching proteins in your network (labels)
IPR000451	NF-kappa-B/Dorsal	3	5	2.58	0.0035	RELB,NFKB1,REL
IPR000608	Ubiquitin-conjugating enzyme E2	4	38	1.82	0.0035	CDC34,UBE2M,UBE2D3,UBE2E3
IPR023313	Ubiquitin-conjugating enzyme, active site	4	25	2	0.0035	CDC34,UBE2M,UBE2D3,UBE2E3
IPR030492	Rel homology domain, conserved site	3	5	2.58	0.0035	RELB,NFKB1,REL
IPR033926	NFkappaB IPT domain	3	5	2.58	0.0035	RELB,NFKB1,REL
IPR011539	Rel homology domain (RHD), DNA-binding domain	3	10	2.28	0.005	RELB,NFKB1,REL
IPR032397	Rel homology dimerisation domain	3	10	2.28	0.005	RELB,NFKB1,REL
IPR037059	Rel homology domain (RHD), DNA-binding domain superfamily	3	10	2.28	0.005	RELB,NFKB1,REL
IPR016135	Ubiquitin-conjugating enzyme/RWD-like	4	53	1.68	0.0062	CDC34,UBE2M,UBE2D3,UBE2E3
IPR013212	Mad3/Bub1 homology region 1	2	2	2.8	0.0425	BUB1B,BUB1
IPR015661	Mitotic spindle checkpoint protein Bub1/Mad3	2	2	2.8	0.0425	BUB1B,BUB1
IPR002909	IPT domain	3	30	1.8	0.0462	RELB,NFKB1,REL
