# Supplementary material for: Association of miR-499 Polymorphism and Its Regulatory Networks with Hashimoto Thyroiditis Susceptibility: A Population-Based Case-Control Study
Source: Int J Mol Sci. 2021 Sep 18;22(18):10094. doi: 10.3390/ijms221810094 (PMC8470033; doi:10.3390/ijms221810094)
Supplement: Supplementary file 1 [file ijms-22-10094-s001.zip › Supplementary file 5 - enrichment 2.xlsx]

## Sheet: Biological Processes
#term ID	term description	observed gene count	background gene count	strength	false discovery rate	matching proteins in your network (IDs)	matching proteins in your network (labels)
GO:0010557	positive regulation of macromolecule biosynthetic process	16	1906	0.91	4.04e-09	9606.ENSP00000216797,9606.ENSP00000222726,9606.ENSP00000226574,9606.ENSP00000247182,9606.ENSP00000262041,9606.ENSP00000295025,9606.ENSP00000340274,9606.ENSP00000342626,9606.ENSP00000344456,9606.ENSP00000358404,9606.ENSP00000359206,9606.ENSP00000359424,9606.ENSP00000365514,9606.ENSP00000384273,9606.ENSP00000403701,9606.ENSP00000418960	NFKBIA,HOXA5,NFKB1,SIX1,MEOX2,REL,RAP2C,EYA1,CTNNB1,TCF7L2,BTRC,CHUK,ZIC2,RELA,ARRB2,BRCA1
GO:0031328	positive regulation of cellular biosynthetic process	16	2005	0.89	4.04e-09	9606.ENSP00000216797,9606.ENSP00000222726,9606.ENSP00000226574,9606.ENSP00000247182,9606.ENSP00000262041,9606.ENSP00000295025,9606.ENSP00000340274,9606.ENSP00000342626,9606.ENSP00000344456,9606.ENSP00000358404,9606.ENSP00000359206,9606.ENSP00000359424,9606.ENSP00000365514,9606.ENSP00000384273,9606.ENSP00000403701,9606.ENSP00000418960	NFKBIA,HOXA5,NFKB1,SIX1,MEOX2,REL,RAP2C,EYA1,CTNNB1,TCF7L2,BTRC,CHUK,ZIC2,RELA,ARRB2,BRCA1
GO:0045935	positive regulation of nucleobase-containing compound metabolic process	16	1927	0.91	4.04e-09	9606.ENSP00000216797,9606.ENSP00000222726,9606.ENSP00000226574,9606.ENSP00000247182,9606.ENSP00000262041,9606.ENSP00000295025,9606.ENSP00000340274,9606.ENSP00000342626,9606.ENSP00000344456,9606.ENSP00000358404,9606.ENSP00000359206,9606.ENSP00000359424,9606.ENSP00000365514,9606.ENSP00000384273,9606.ENSP00000403701,9606.ENSP00000418960	NFKBIA,HOXA5,NFKB1,SIX1,MEOX2,REL,RAP2C,EYA1,CTNNB1,TCF7L2,BTRC,CHUK,ZIC2,RELA,ARRB2,BRCA1
GO:1903508	positive regulation of nucleic acid-templated transcription	15	1670	0.94	4.04e-09	9606.ENSP00000216797,9606.ENSP00000222726,9606.ENSP00000226574,9606.ENSP00000247182,9606.ENSP00000262041,9606.ENSP00000295025,9606.ENSP00000340274,9606.ENSP00000342626,9606.ENSP00000344456,9606.ENSP00000358404,9606.ENSP00000359206,9606.ENSP00000359424,9606.ENSP00000365514,9606.ENSP00000384273,9606.ENSP00000418960	NFKBIA,HOXA5,NFKB1,SIX1,MEOX2,REL,RAP2C,EYA1,CTNNB1,TCF7L2,BTRC,CHUK,ZIC2,RELA,BRCA1
GO:1903506	regulation of nucleic acid-templated transcription	18	3447	0.71	8.02e-09	9606.ENSP00000216225,9606.ENSP00000216797,9606.ENSP00000222726,9606.ENSP00000226574,9606.ENSP00000247182,9606.ENSP00000262041,9606.ENSP00000295025,9606.ENSP00000340274,9606.ENSP00000342626,9606.ENSP00000344456,9606.ENSP00000349722,9606.ENSP00000358404,9606.ENSP00000359206,9606.ENSP00000359424,9606.ENSP00000365514,9606.ENSP00000384273,9606.ENSP00000403701,9606.ENSP00000418960	RBX1,NFKBIA,HOXA5,NFKB1,SIX1,MEOX2,REL,RAP2C,EYA1,CTNNB1,UBE2D3,TCF7L2,BTRC,CHUK,ZIC2,RELA,ARRB2,BRCA1
GO:0045893	positive regulation of transcription, DNA-templated	14	1587	0.94	2.39e-08	9606.ENSP00000216797,9606.ENSP00000222726,9606.ENSP00000226574,9606.ENSP00000247182,9606.ENSP00000262041,9606.ENSP00000295025,9606.ENSP00000342626,9606.ENSP00000344456,9606.ENSP00000358404,9606.ENSP00000359206,9606.ENSP00000359424,9606.ENSP00000365514,9606.ENSP00000384273,9606.ENSP00000418960	NFKBIA,HOXA5,NFKB1,SIX1,MEOX2,REL,EYA1,CTNNB1,TCF7L2,BTRC,CHUK,ZIC2,RELA,BRCA1
GO:0051173	positive regulation of nitrogen compound metabolic process	17	3239	0.71	5.46e-08	9606.ENSP00000216225,9606.ENSP00000216797,9606.ENSP00000222726,9606.ENSP00000226574,9606.ENSP00000247182,9606.ENSP00000262041,9606.ENSP00000295025,9606.ENSP00000340274,9606.ENSP00000342626,9606.ENSP00000344456,9606.ENSP00000358404,9606.ENSP00000359206,9606.ENSP00000359424,9606.ENSP00000365514,9606.ENSP00000384273,9606.ENSP00000403701,9606.ENSP00000418960	RBX1,NFKBIA,HOXA5,NFKB1,SIX1,MEOX2,REL,RAP2C,EYA1,CTNNB1,TCF7L2,BTRC,CHUK,ZIC2,RELA,ARRB2,BRCA1
GO:0006357	regulation of transcription by RNA polymerase II	15	2172	0.83	6.02e-08	9606.ENSP00000216225,9606.ENSP00000216797,9606.ENSP00000222726,9606.ENSP00000226574,9606.ENSP00000247182,9606.ENSP00000262041,9606.ENSP00000295025,9606.ENSP00000342626,9606.ENSP00000344456,9606.ENSP00000349722,9606.ENSP00000358404,9606.ENSP00000359424,9606.ENSP00000365514,9606.ENSP00000384273,9606.ENSP00000418960	RBX1,NFKBIA,HOXA5,NFKB1,SIX1,MEOX2,REL,EYA1,CTNNB1,UBE2D3,TCF7L2,CHUK,ZIC2,RELA,BRCA1
GO:0006355	regulation of transcription, DNA-templated	17	3388	0.69	8.55e-08	9606.ENSP00000216225,9606.ENSP00000216797,9606.ENSP00000222726,9606.ENSP00000226574,9606.ENSP00000247182,9606.ENSP00000262041,9606.ENSP00000295025,9606.ENSP00000342626,9606.ENSP00000344456,9606.ENSP00000349722,9606.ENSP00000358404,9606.ENSP00000359206,9606.ENSP00000359424,9606.ENSP00000365514,9606.ENSP00000384273,9606.ENSP00000403701,9606.ENSP00000418960	RBX1,NFKBIA,HOXA5,NFKB1,SIX1,MEOX2,REL,EYA1,CTNNB1,UBE2D3,TCF7L2,BTRC,CHUK,ZIC2,RELA,ARRB2,BRCA1
GO:0031325	positive regulation of cellular metabolic process	17	3413	0.69	8.75e-08	9606.ENSP00000216225,9606.ENSP00000216797,9606.ENSP00000222726,9606.ENSP00000226574,9606.ENSP00000247182,9606.ENSP00000262041,9606.ENSP00000295025,9606.ENSP00000340274,9606.ENSP00000342626,9606.ENSP00000344456,9606.ENSP00000358404,9606.ENSP00000359206,9606.ENSP00000359424,9606.ENSP00000365514,9606.ENSP00000384273,9606.ENSP00000403701,9606.ENSP00000418960	RBX1,NFKBIA,HOXA5,NFKB1,SIX1,MEOX2,REL,RAP2C,EYA1,CTNNB1,TCF7L2,BTRC,CHUK,ZIC2,RELA,ARRB2,BRCA1
GO:0010628	positive regulation of gene expression	15	2337	0.8	1.12e-07	9606.ENSP00000216797,9606.ENSP00000222726,9606.ENSP00000226574,9606.ENSP00000247182,9606.ENSP00000262041,9606.ENSP00000295025,9606.ENSP00000342626,9606.ENSP00000344456,9606.ENSP00000358404,9606.ENSP00000359206,9606.ENSP00000359424,9606.ENSP00000365514,9606.ENSP00000384273,9606.ENSP00000403701,9606.ENSP00000418960	NFKBIA,HOXA5,NFKB1,SIX1,MEOX2,REL,EYA1,CTNNB1,TCF7L2,BTRC,CHUK,ZIC2,RELA,ARRB2,BRCA1
GO:0010604	positive regulation of macromolecule metabolic process	17	3600	0.66	1.7e-07	9606.ENSP00000216225,9606.ENSP00000216797,9606.ENSP00000222726,9606.ENSP00000226574,9606.ENSP00000247182,9606.ENSP00000262041,9606.ENSP00000295025,9606.ENSP00000340274,9606.ENSP00000342626,9606.ENSP00000344456,9606.ENSP00000358404,9606.ENSP00000359206,9606.ENSP00000359424,9606.ENSP00000365514,9606.ENSP00000384273,9606.ENSP00000403701,9606.ENSP00000418960	RBX1,NFKBIA,HOXA5,NFKB1,SIX1,MEOX2,REL,RAP2C,EYA1,CTNNB1,TCF7L2,BTRC,CHUK,ZIC2,RELA,ARRB2,BRCA1
GO:0051090	regulation of DNA-binding transcription factor activity	9	437	1.3	1.7e-07	9606.ENSP00000216797,9606.ENSP00000226574,9606.ENSP00000344456,9606.ENSP00000358404,9606.ENSP00000359206,9606.ENSP00000359424,9606.ENSP00000365514,9606.ENSP00000384273,9606.ENSP00000403701	NFKBIA,NFKB1,CTNNB1,TCF7L2,BTRC,CHUK,ZIC2,RELA,ARRB2
GO:0045944	positive regulation of transcription by RNA polymerase II	12	1253	0.97	2.96e-07	9606.ENSP00000216797,9606.ENSP00000222726,9606.ENSP00000226574,9606.ENSP00000247182,9606.ENSP00000262041,9606.ENSP00000295025,9606.ENSP00000342626,9606.ENSP00000344456,9606.ENSP00000358404,9606.ENSP00000359424,9606.ENSP00000384273,9606.ENSP00000418960	NFKBIA,HOXA5,NFKB1,SIX1,MEOX2,REL,EYA1,CTNNB1,TCF7L2,CHUK,RELA,BRCA1
GO:0070498	interleukin-1-mediated signaling pathway	6	96	1.79	4.58e-07	9606.ENSP00000216225,9606.ENSP00000216797,9606.ENSP00000226574,9606.ENSP00000359206,9606.ENSP00000359424,9606.ENSP00000384273	RBX1,NFKBIA,NFKB1,BTRC,CHUK,RELA
GO:0048522	positive regulation of cellular process	19	5579	0.52	4.63e-07	9606.ENSP00000216225,9606.ENSP00000216797,9606.ENSP00000222726,9606.ENSP00000226574,9606.ENSP00000247182,9606.ENSP00000262041,9606.ENSP00000295025,9606.ENSP00000340274,9606.ENSP00000342626,9606.ENSP00000344456,9606.ENSP00000349722,9606.ENSP00000358404,9606.ENSP00000359206,9606.ENSP00000359424,9606.ENSP00000365514,9606.ENSP00000384273,9606.ENSP00000403701,9606.ENSP00000417569,9606.ENSP00000418960	RBX1,NFKBIA,HOXA5,NFKB1,SIX1,MEOX2,REL,RAP2C,EYA1,CTNNB1,UBE2D3,TCF7L2,BTRC,CHUK,ZIC2,RELA,ARRB2,STIM2,BRCA1
GO:0048519	negative regulation of biological process	18	5389	0.51	5.33e-06	9606.ENSP00000216225,9606.ENSP00000216797,9606.ENSP00000222726,9606.ENSP00000226574,9606.ENSP00000247182,9606.ENSP00000262041,9606.ENSP00000295025,9606.ENSP00000340274,9606.ENSP00000342626,9606.ENSP00000344456,9606.ENSP00000349722,9606.ENSP00000358404,9606.ENSP00000359206,9606.ENSP00000359424,9606.ENSP00000365514,9606.ENSP00000384273,9606.ENSP00000403701,9606.ENSP00000418960	RBX1,NFKBIA,HOXA5,NFKB1,SIX1,MEOX2,REL,RAP2C,EYA1,CTNNB1,UBE2D3,TCF7L2,BTRC,CHUK,ZIC2,RELA,ARRB2,BRCA1
GO:0007249	I-kappaB kinase/NF-kappaB signaling	5	74	1.82	8.1e-06	9606.ENSP00000216797,9606.ENSP00000226574,9606.ENSP00000295025,9606.ENSP00000359424,9606.ENSP00000384273	NFKBIA,NFKB1,REL,CHUK,RELA
GO:0060548	negative regulation of cell death	10	999	0.99	8.19e-06	9606.ENSP00000216797,9606.ENSP00000226574,9606.ENSP00000247182,9606.ENSP00000295025,9606.ENSP00000342626,9606.ENSP00000344456,9606.ENSP00000358404,9606.ENSP00000384273,9606.ENSP00000403701,9606.ENSP00000418960	NFKBIA,NFKB1,SIX1,REL,EYA1,CTNNB1,TCF7L2,RELA,ARRB2,BRCA1
GO:0038061	NIK/NF-kappaB signaling	5	81	1.78	1.13e-05	9606.ENSP00000226574,9606.ENSP00000295025,9606.ENSP00000359206,9606.ENSP00000359424,9606.ENSP00000384273	NFKB1,REL,BTRC,CHUK,RELA
GO:0048523	negative regulation of cellular process	17	4874	0.53	1.43e-05	9606.ENSP00000216225,9606.ENSP00000216797,9606.ENSP00000222726,9606.ENSP00000226574,9606.ENSP00000247182,9606.ENSP00000262041,9606.ENSP00000295025,9606.ENSP00000340274,9606.ENSP00000342626,9606.ENSP00000344456,9606.ENSP00000349722,9606.ENSP00000358404,9606.ENSP00000359206,9606.ENSP00000365514,9606.ENSP00000384273,9606.ENSP00000403701,9606.ENSP00000418960	RBX1,NFKBIA,HOXA5,NFKB1,SIX1,MEOX2,REL,RAP2C,EYA1,CTNNB1,UBE2D3,TCF7L2,BTRC,ZIC2,RELA,ARRB2,BRCA1
GO:0043066	negative regulation of apoptotic process	9	893	0.99	4.27e-05	9606.ENSP00000216797,9606.ENSP00000226574,9606.ENSP00000247182,9606.ENSP00000342626,9606.ENSP00000344456,9606.ENSP00000358404,9606.ENSP00000384273,9606.ENSP00000403701,9606.ENSP00000418960	NFKBIA,NFKB1,SIX1,EYA1,CTNNB1,TCF7L2,RELA,ARRB2,BRCA1
GO:2001234	negative regulation of apoptotic signaling pathway	6	232	1.4	4.45e-05	9606.ENSP00000342626,9606.ENSP00000344456,9606.ENSP00000358404,9606.ENSP00000384273,9606.ENSP00000403701,9606.ENSP00000418960	EYA1,CTNNB1,TCF7L2,RELA,ARRB2,BRCA1
GO:1903320	regulation of protein modification by small protein conjugation or removal	6	242	1.38	5.28e-05	9606.ENSP00000216225,9606.ENSP00000344456,9606.ENSP00000359206,9606.ENSP00000384273,9606.ENSP00000403701,9606.ENSP00000418960	RBX1,CTNNB1,BTRC,RELA,ARRB2,BRCA1
GO:0045892	negative regulation of transcription, DNA-templated	10	1273	0.89	5.63e-05	9606.ENSP00000226574,9606.ENSP00000247182,9606.ENSP00000295025,9606.ENSP00000344456,9606.ENSP00000349722,9606.ENSP00000358404,9606.ENSP00000359206,9606.ENSP00000365514,9606.ENSP00000384273,9606.ENSP00000418960	NFKB1,SIX1,REL,CTNNB1,UBE2D3,TCF7L2,BTRC,ZIC2,RELA,BRCA1
GO:0010941	regulation of cell death	11	1696	0.8	6.65e-05	9606.ENSP00000216797,9606.ENSP00000222726,9606.ENSP00000226574,9606.ENSP00000247182,9606.ENSP00000295025,9606.ENSP00000342626,9606.ENSP00000344456,9606.ENSP00000358404,9606.ENSP00000384273,9606.ENSP00000403701,9606.ENSP00000418960	NFKBIA,HOXA5,NFKB1,SIX1,REL,EYA1,CTNNB1,TCF7L2,RELA,ARRB2,BRCA1
GO:0003266	regulation of secondary heart field cardioblast proliferation	3	9	2.51	7.42e-05	9606.ENSP00000247182,9606.ENSP00000342626,9606.ENSP00000344456	SIX1,EYA1,CTNNB1
GO:0032479	regulation of type I interferon production	5	130	1.58	7.45e-05	9606.ENSP00000226574,9606.ENSP00000295025,9606.ENSP00000344456,9606.ENSP00000359424,9606.ENSP00000384273	NFKB1,REL,CTNNB1,CHUK,RELA
GO:0048754	branching morphogenesis of an epithelial tube	5	131	1.57	7.45e-05	9606.ENSP00000222726,9606.ENSP00000247182,9606.ENSP00000342626,9606.ENSP00000344456,9606.ENSP00000359206	HOXA5,SIX1,EYA1,CTNNB1,BTRC
GO:0065009	regulation of molecular function	16	4913	0.5	0.00014	9606.ENSP00000216797,9606.ENSP00000222726,9606.ENSP00000226574,9606.ENSP00000247182,9606.ENSP00000262041,9606.ENSP00000295025,9606.ENSP00000340274,9606.ENSP00000344456,9606.ENSP00000358404,9606.ENSP00000359206,9606.ENSP00000359424,9606.ENSP00000365514,9606.ENSP00000384273,9606.ENSP00000403701,9606.ENSP00000417569,9606.ENSP00000418960	NFKBIA,HOXA5,NFKB1,SIX1,MEOX2,REL,RAP2C,CTNNB1,TCF7L2,BTRC,CHUK,ZIC2,RELA,ARRB2,STIM2,BRCA1
GO:0043433	negative regulation of DNA-binding transcription factor activity	5	166	1.47	0.0002	9606.ENSP00000216797,9606.ENSP00000358404,9606.ENSP00000359206,9606.ENSP00000359424,9606.ENSP00000403701	NFKBIA,TCF7L2,BTRC,CHUK,ARRB2
GO:0010033	response to organic substance	13	3011	0.63	0.00022	9606.ENSP00000216225,9606.ENSP00000216797,9606.ENSP00000226574,9606.ENSP00000247182,9606.ENSP00000295025,9606.ENSP00000344456,9606.ENSP00000349722,9606.ENSP00000358404,9606.ENSP00000359206,9606.ENSP00000359424,9606.ENSP00000384273,9606.ENSP00000403701,9606.ENSP00000418960	RBX1,NFKBIA,NFKB1,SIX1,REL,CTNNB1,UBE2D3,TCF7L2,BTRC,CHUK,RELA,ARRB2,BRCA1
GO:0042981	regulation of apoptotic process	10	1550	0.8	0.00024	9606.ENSP00000216797,9606.ENSP00000222726,9606.ENSP00000226574,9606.ENSP00000247182,9606.ENSP00000342626,9606.ENSP00000344456,9606.ENSP00000358404,9606.ENSP00000384273,9606.ENSP00000403701,9606.ENSP00000418960	NFKBIA,HOXA5,NFKB1,SIX1,EYA1,CTNNB1,TCF7L2,RELA,ARRB2,BRCA1
GO:0010629	negative regulation of gene expression	11	2014	0.73	0.00027	9606.ENSP00000226574,9606.ENSP00000247182,9606.ENSP00000295025,9606.ENSP00000344456,9606.ENSP00000349722,9606.ENSP00000358404,9606.ENSP00000359206,9606.ENSP00000365514,9606.ENSP00000384273,9606.ENSP00000403701,9606.ENSP00000418960	NFKB1,SIX1,REL,CTNNB1,UBE2D3,TCF7L2,BTRC,ZIC2,RELA,ARRB2,BRCA1
GO:0035994	response to muscle stretch	3	18	2.21	0.00031	9606.ENSP00000216797,9606.ENSP00000226574,9606.ENSP00000384273	NFKBIA,NFKB1,RELA
GO:0032481	positive regulation of type I interferon production	4	80	1.69	0.00036	9606.ENSP00000226574,9606.ENSP00000344456,9606.ENSP00000359424,9606.ENSP00000384273	NFKB1,CTNNB1,CHUK,RELA
GO:0048585	negative regulation of response to stimulus	10	1636	0.78	0.00036	9606.ENSP00000216225,9606.ENSP00000216797,9606.ENSP00000226574,9606.ENSP00000342626,9606.ENSP00000344456,9606.ENSP00000358404,9606.ENSP00000359206,9606.ENSP00000384273,9606.ENSP00000403701,9606.ENSP00000418960	RBX1,NFKBIA,NFKB1,EYA1,CTNNB1,TCF7L2,BTRC,RELA,ARRB2,BRCA1
GO:0006508	proteolysis	9	1256	0.85	0.0004	9606.ENSP00000216225,9606.ENSP00000216797,9606.ENSP00000226574,9606.ENSP00000344456,9606.ENSP00000349722,9606.ENSP00000359206,9606.ENSP00000384273,9606.ENSP00000403701,9606.ENSP00000418960	RBX1,NFKBIA,NFKB1,CTNNB1,UBE2D3,BTRC,RELA,ARRB2,BRCA1
GO:0051239	regulation of multicellular organismal process	13	3227	0.6	0.0004	9606.ENSP00000216797,9606.ENSP00000222726,9606.ENSP00000226574,9606.ENSP00000247182,9606.ENSP00000262041,9606.ENSP00000295025,9606.ENSP00000342626,9606.ENSP00000344456,9606.ENSP00000358404,9606.ENSP00000359424,9606.ENSP00000384273,9606.ENSP00000403701,9606.ENSP00000418960	NFKBIA,HOXA5,NFKB1,SIX1,MEOX2,REL,EYA1,CTNNB1,TCF7L2,CHUK,RELA,ARRB2,BRCA1
GO:0014070	response to organic cyclic compound	8	911	0.93	0.00041	9606.ENSP00000216797,9606.ENSP00000226574,9606.ENSP00000247182,9606.ENSP00000344456,9606.ENSP00000359206,9606.ENSP00000384273,9606.ENSP00000403701,9606.ENSP00000418960	NFKBIA,NFKB1,SIX1,CTNNB1,BTRC,RELA,ARRB2,BRCA1
GO:0009968	negative regulation of signal transduction	9	1271	0.84	0.00043	9606.ENSP00000216225,9606.ENSP00000216797,9606.ENSP00000342626,9606.ENSP00000344456,9606.ENSP00000358404,9606.ENSP00000359206,9606.ENSP00000384273,9606.ENSP00000403701,9606.ENSP00000418960	RBX1,NFKBIA,EYA1,CTNNB1,TCF7L2,BTRC,RELA,ARRB2,BRCA1
GO:0043009	chordate embryonic development	7	640	1.03	0.00051	9606.ENSP00000222726,9606.ENSP00000237937,9606.ENSP00000247182,9606.ENSP00000262041,9606.ENSP00000342626,9606.ENSP00000344456,9606.ENSP00000418960	HOXA5,ZFAND5,SIX1,MEOX2,EYA1,CTNNB1,BRCA1
GO:0048584	positive regulation of response to stimulus	11	2257	0.68	0.00067	9606.ENSP00000216797,9606.ENSP00000226574,9606.ENSP00000295025,9606.ENSP00000342626,9606.ENSP00000344456,9606.ENSP00000358404,9606.ENSP00000359206,9606.ENSP00000359424,9606.ENSP00000384273,9606.ENSP00000403701,9606.ENSP00000418960	NFKBIA,NFKB1,REL,EYA1,CTNNB1,TCF7L2,BTRC,CHUK,RELA,ARRB2,BRCA1
GO:0048704	embryonic skeletal system morphogenesis	4	97	1.61	0.00067	9606.ENSP00000222726,9606.ENSP00000247182,9606.ENSP00000342626,9606.ENSP00000344456	HOXA5,SIX1,EYA1,CTNNB1
GO:0010243	response to organonitrogen compound	8	987	0.9	0.00068	9606.ENSP00000216797,9606.ENSP00000226574,9606.ENSP00000247182,9606.ENSP00000344456,9606.ENSP00000359424,9606.ENSP00000384273,9606.ENSP00000403701,9606.ENSP00000418960	NFKBIA,NFKB1,SIX1,CTNNB1,CHUK,RELA,ARRB2,BRCA1
GO:0048705	skeletal system morphogenesis	5	240	1.31	0.00081	9606.ENSP00000222726,9606.ENSP00000237937,9606.ENSP00000247182,9606.ENSP00000342626,9606.ENSP00000344456	HOXA5,ZFAND5,SIX1,EYA1,CTNNB1
GO:0007166	cell surface receptor signaling pathway	11	2325	0.67	0.00083	9606.ENSP00000216225,9606.ENSP00000216797,9606.ENSP00000226574,9606.ENSP00000237937,9606.ENSP00000344456,9606.ENSP00000349722,9606.ENSP00000358404,9606.ENSP00000359206,9606.ENSP00000359424,9606.ENSP00000384273,9606.ENSP00000403701	RBX1,NFKBIA,NFKB1,ZFAND5,CTNNB1,UBE2D3,TCF7L2,BTRC,CHUK,RELA,ARRB2
GO:0070647	protein modification by small protein conjugation or removal	8	1021	0.88	0.00083	9606.ENSP00000216225,9606.ENSP00000216797,9606.ENSP00000342626,9606.ENSP00000344456,9606.ENSP00000349722,9606.ENSP00000359206,9606.ENSP00000403701,9606.ENSP00000418960	RBX1,NFKBIA,EYA1,CTNNB1,UBE2D3,BTRC,ARRB2,BRCA1
GO:0071356	cellular response to tumor necrosis factor	5	245	1.3	0.00086	9606.ENSP00000216797,9606.ENSP00000226574,9606.ENSP00000359424,9606.ENSP00000384273,9606.ENSP00000418960	NFKBIA,NFKB1,CHUK,RELA,BRCA1
GO:2001237	negative regulation of extrinsic apoptotic signaling pathway	4	106	1.57	0.00086	9606.ENSP00000342626,9606.ENSP00000358404,9606.ENSP00000384273,9606.ENSP00000418960	EYA1,TCF7L2,RELA,BRCA1
GO:0043122	regulation of I-kappaB kinase/NF-kappaB signaling	5	251	1.29	0.00095	9606.ENSP00000295025,9606.ENSP00000344456,9606.ENSP00000359206,9606.ENSP00000359424,9606.ENSP00000384273	REL,CTNNB1,BTRC,CHUK,RELA
GO:0071310	cellular response to organic substance	11	2369	0.66	0.00095	9606.ENSP00000216225,9606.ENSP00000216797,9606.ENSP00000226574,9606.ENSP00000247182,9606.ENSP00000344456,9606.ENSP00000349722,9606.ENSP00000359206,9606.ENSP00000359424,9606.ENSP00000384273,9606.ENSP00000403701,9606.ENSP00000418960	RBX1,NFKBIA,NFKB1,SIX1,CTNNB1,UBE2D3,BTRC,CHUK,RELA,ARRB2,BRCA1
GO:0002223	stimulatory C-type lectin receptor signaling pathway	4	111	1.55	0.00097	9606.ENSP00000226574,9606.ENSP00000359206,9606.ENSP00000359424,9606.ENSP00000384273	NFKB1,BTRC,CHUK,RELA
GO:0080134	regulation of response to stress	9	1437	0.79	0.00097	9606.ENSP00000216797,9606.ENSP00000226574,9606.ENSP00000342626,9606.ENSP00000344456,9606.ENSP00000359206,9606.ENSP00000359424,9606.ENSP00000384273,9606.ENSP00000403701,9606.ENSP00000418960	NFKBIA,NFKB1,EYA1,CTNNB1,BTRC,CHUK,RELA,ARRB2,BRCA1
GO:1901701	cellular response to oxygen-containing compound	8	1055	0.87	0.00097	9606.ENSP00000216797,9606.ENSP00000226574,9606.ENSP00000247182,9606.ENSP00000344456,9606.ENSP00000359424,9606.ENSP00000384273,9606.ENSP00000403701,9606.ENSP00000418960	NFKBIA,NFKB1,SIX1,CTNNB1,CHUK,RELA,ARRB2,BRCA1
GO:0001817	regulation of cytokine production	7	742	0.97	0.0011	9606.ENSP00000226574,9606.ENSP00000295025,9606.ENSP00000344456,9606.ENSP00000359424,9606.ENSP00000384273,9606.ENSP00000403701,9606.ENSP00000418960	NFKB1,REL,CTNNB1,CHUK,RELA,ARRB2,BRCA1
GO:0038095	Fc-epsilon receptor signaling pathway	4	115	1.53	0.0011	9606.ENSP00000226574,9606.ENSP00000359206,9606.ENSP00000359424,9606.ENSP00000384273	NFKB1,BTRC,CHUK,RELA
GO:0044334	canonical Wnt signaling pathway involved in positive regulation of epithelial to mesenchymal transition	2	2	2.99	0.0011	9606.ENSP00000344456,9606.ENSP00000358404	CTNNB1,TCF7L2
GO:0051172	negative regulation of nitrogen compound metabolic process	11	2429	0.65	0.0011	9606.ENSP00000226574,9606.ENSP00000247182,9606.ENSP00000295025,9606.ENSP00000344456,9606.ENSP00000349722,9606.ENSP00000358404,9606.ENSP00000359206,9606.ENSP00000365514,9606.ENSP00000384273,9606.ENSP00000403701,9606.ENSP00000418960	NFKB1,SIX1,REL,CTNNB1,UBE2D3,TCF7L2,BTRC,ZIC2,RELA,ARRB2,BRCA1
GO:0034097	response to cytokine	8	1101	0.85	0.0012	9606.ENSP00000216225,9606.ENSP00000216797,9606.ENSP00000226574,9606.ENSP00000295025,9606.ENSP00000359206,9606.ENSP00000359424,9606.ENSP00000384273,9606.ENSP00000418960	RBX1,NFKBIA,NFKB1,REL,BTRC,CHUK,RELA,BRCA1
GO:0051091	positive regulation of DNA-binding transcription factor activity	5	271	1.26	0.0012	9606.ENSP00000226574,9606.ENSP00000344456,9606.ENSP00000359424,9606.ENSP00000365514,9606.ENSP00000384273	NFKB1,CTNNB1,CHUK,ZIC2,RELA
GO:0060429	epithelium development	8	1109	0.85	0.0012	9606.ENSP00000222726,9606.ENSP00000247182,9606.ENSP00000262041,9606.ENSP00000340274,9606.ENSP00000342626,9606.ENSP00000344456,9606.ENSP00000359206,9606.ENSP00000384273	HOXA5,SIX1,MEOX2,RAP2C,EYA1,CTNNB1,BTRC,RELA
GO:0002221	pattern recognition receptor signaling pathway	4	125	1.5	0.0013	9606.ENSP00000216797,9606.ENSP00000349722,9606.ENSP00000359424,9606.ENSP00000384273	NFKBIA,UBE2D3,CHUK,RELA
GO:0031398	positive regulation of protein ubiquitination	4	126	1.49	0.0014	9606.ENSP00000216225,9606.ENSP00000359206,9606.ENSP00000403701,9606.ENSP00000418960	RBX1,BTRC,ARRB2,BRCA1
GO:0009966	regulation of signal transduction	12	3107	0.58	0.0015	9606.ENSP00000216225,9606.ENSP00000216797,9606.ENSP00000226574,9606.ENSP00000295025,9606.ENSP00000342626,9606.ENSP00000344456,9606.ENSP00000358404,9606.ENSP00000359206,9606.ENSP00000359424,9606.ENSP00000384273,9606.ENSP00000403701,9606.ENSP00000418960	RBX1,NFKBIA,NFKB1,REL,EYA1,CTNNB1,TCF7L2,BTRC,CHUK,RELA,ARRB2,BRCA1
GO:0010909	positive regulation of heparan sulfate proteoglycan biosynthetic process	2	3	2.81	0.0015	9606.ENSP00000344456,9606.ENSP00000358404	CTNNB1,TCF7L2
GO:0023052	signaling	15	5239	0.45	0.0015	9606.ENSP00000216225,9606.ENSP00000216797,9606.ENSP00000222726,9606.ENSP00000226574,9606.ENSP00000237937,9606.ENSP00000295025,9606.ENSP00000340274,9606.ENSP00000344456,9606.ENSP00000349722,9606.ENSP00000358404,9606.ENSP00000359206,9606.ENSP00000359424,9606.ENSP00000384273,9606.ENSP00000403701,9606.ENSP00000418960	RBX1,NFKBIA,HOXA5,NFKB1,ZFAND5,REL,RAP2C,CTNNB1,UBE2D3,TCF7L2,BTRC,CHUK,RELA,ARRB2,BRCA1
GO:0032446	protein modification by small protein conjugation	7	808	0.93	0.0015	9606.ENSP00000216225,9606.ENSP00000342626,9606.ENSP00000344456,9606.ENSP00000349722,9606.ENSP00000359206,9606.ENSP00000403701,9606.ENSP00000418960	RBX1,EYA1,CTNNB1,UBE2D3,BTRC,ARRB2,BRCA1
GO:0050794	regulation of cellular process	20	10932	0.25	0.0015	9606.ENSP00000216225,9606.ENSP00000216797,9606.ENSP00000222726,9606.ENSP00000226574,9606.ENSP00000237937,9606.ENSP00000247182,9606.ENSP00000262041,9606.ENSP00000295025,9606.ENSP00000340274,9606.ENSP00000342626,9606.ENSP00000344456,9606.ENSP00000349722,9606.ENSP00000358404,9606.ENSP00000359206,9606.ENSP00000359424,9606.ENSP00000365514,9606.ENSP00000384273,9606.ENSP00000403701,9606.ENSP00000417569,…	RBX1,NFKBIA,HOXA5,NFKB1,ZFAND5,SIX1,MEOX2,REL,RAP2C,EYA1,CTNNB1,UBE2D3,TCF7L2,BTRC,CHUK,ZIC2,RELA,ARRB2,STIM2,BRCA1
GO:0060828	regulation of canonical Wnt signaling pathway	5	291	1.23	0.0015	9606.ENSP00000216225,9606.ENSP00000226574,9606.ENSP00000344456,9606.ENSP00000358404,9606.ENSP00000359206	RBX1,NFKB1,CTNNB1,TCF7L2,BTRC
GO:0072513	positive regulation of secondary heart field cardioblast proliferation	2	3	2.81	0.0015	9606.ENSP00000247182,9606.ENSP00000342626	SIX1,EYA1
GO:1901700	response to oxygen-containing compound	9	1567	0.75	0.0015	9606.ENSP00000216797,9606.ENSP00000226574,9606.ENSP00000247182,9606.ENSP00000344456,9606.ENSP00000358404,9606.ENSP00000359424,9606.ENSP00000384273,9606.ENSP00000403701,9606.ENSP00000418960	NFKBIA,NFKB1,SIX1,CTNNB1,TCF7L2,CHUK,RELA,ARRB2,BRCA1
GO:0001944	vasculature development	6	522	1.05	0.0016	9606.ENSP00000237937,9606.ENSP00000247182,9606.ENSP00000262041,9606.ENSP00000342626,9606.ENSP00000344456,9606.ENSP00000358404	ZFAND5,SIX1,MEOX2,EYA1,CTNNB1,TCF7L2
GO:0007154	cell communication	15	5320	0.44	0.0017	9606.ENSP00000216225,9606.ENSP00000216797,9606.ENSP00000222726,9606.ENSP00000226574,9606.ENSP00000237937,9606.ENSP00000295025,9606.ENSP00000340274,9606.ENSP00000344456,9606.ENSP00000349722,9606.ENSP00000358404,9606.ENSP00000359206,9606.ENSP00000359424,9606.ENSP00000384273,9606.ENSP00000403701,9606.ENSP00000418960	RBX1,NFKBIA,HOXA5,NFKB1,ZFAND5,REL,RAP2C,CTNNB1,UBE2D3,TCF7L2,BTRC,CHUK,RELA,ARRB2,BRCA1
GO:0045088	regulation of innate immune response	5	301	1.21	0.0017	9606.ENSP00000226574,9606.ENSP00000359206,9606.ENSP00000359424,9606.ENSP00000384273,9606.ENSP00000403701	NFKB1,BTRC,CHUK,RELA,ARRB2
GO:0071407	cellular response to organic cyclic compound	6	537	1.04	0.0018	9606.ENSP00000226574,9606.ENSP00000247182,9606.ENSP00000344456,9606.ENSP00000359206,9606.ENSP00000403701,9606.ENSP00000418960	NFKB1,SIX1,CTNNB1,BTRC,ARRB2,BRCA1
GO:0031324	negative regulation of cellular metabolic process	11	2630	0.61	0.0019	9606.ENSP00000226574,9606.ENSP00000247182,9606.ENSP00000295025,9606.ENSP00000344456,9606.ENSP00000349722,9606.ENSP00000358404,9606.ENSP00000359206,9606.ENSP00000365514,9606.ENSP00000384273,9606.ENSP00000403701,9606.ENSP00000418960	NFKB1,SIX1,REL,CTNNB1,UBE2D3,TCF7L2,BTRC,ZIC2,RELA,ARRB2,BRCA1
GO:2000026	regulation of multicellular organismal development	10	2096	0.67	0.0019	9606.ENSP00000216797,9606.ENSP00000222726,9606.ENSP00000247182,9606.ENSP00000262041,9606.ENSP00000342626,9606.ENSP00000344456,9606.ENSP00000358404,9606.ENSP00000384273,9606.ENSP00000403701,9606.ENSP00000418960	NFKBIA,HOXA5,SIX1,MEOX2,EYA1,CTNNB1,TCF7L2,RELA,ARRB2,BRCA1
GO:0000209	protein polyubiquitination	5	315	1.19	0.002	9606.ENSP00000216225,9606.ENSP00000344456,9606.ENSP00000349722,9606.ENSP00000359206,9606.ENSP00000418960	RBX1,CTNNB1,UBE2D3,BTRC,BRCA1
GO:0001658	branching involved in ureteric bud morphogenesis	3	44	1.82	0.002	9606.ENSP00000247182,9606.ENSP00000342626,9606.ENSP00000344456	SIX1,EYA1,CTNNB1
GO:0050793	regulation of developmental process	11	2648	0.61	0.002	9606.ENSP00000216797,9606.ENSP00000222726,9606.ENSP00000226574,9606.ENSP00000247182,9606.ENSP00000262041,9606.ENSP00000342626,9606.ENSP00000344456,9606.ENSP00000358404,9606.ENSP00000384273,9606.ENSP00000403701,9606.ENSP00000418960	NFKBIA,HOXA5,NFKB1,SIX1,MEOX2,EYA1,CTNNB1,TCF7L2,RELA,ARRB2,BRCA1
GO:0043161	proteasome-mediated ubiquitin-dependent protein catabolic process	5	323	1.18	0.0021	9606.ENSP00000216225,9606.ENSP00000344456,9606.ENSP00000349722,9606.ENSP00000359206,9606.ENSP00000403701	RBX1,CTNNB1,UBE2D3,BTRC,ARRB2
GO:0000122	negative regulation of transcription by RNA polymerase II	7	895	0.88	0.0026	9606.ENSP00000226574,9606.ENSP00000247182,9606.ENSP00000295025,9606.ENSP00000344456,9606.ENSP00000349722,9606.ENSP00000358404,9606.ENSP00000384273	NFKB1,SIX1,REL,CTNNB1,UBE2D3,TCF7L2,RELA
GO:0050678	regulation of epithelial cell proliferation	5	339	1.16	0.0026	9606.ENSP00000222726,9606.ENSP00000247182,9606.ENSP00000342626,9606.ENSP00000344456,9606.ENSP00000358404	HOXA5,SIX1,EYA1,CTNNB1,TCF7L2
GO:0033554	cellular response to stress	9	1725	0.71	0.0027	9606.ENSP00000216225,9606.ENSP00000216797,9606.ENSP00000226574,9606.ENSP00000342626,9606.ENSP00000349722,9606.ENSP00000359206,9606.ENSP00000359424,9606.ENSP00000384273,9606.ENSP00000418960	RBX1,NFKBIA,NFKB1,EYA1,UBE2D3,BTRC,CHUK,RELA,BRCA1
GO:0035556	intracellular signal transduction	9	1712	0.71	0.0027	9606.ENSP00000216225,9606.ENSP00000216797,9606.ENSP00000226574,9606.ENSP00000295025,9606.ENSP00000340274,9606.ENSP00000359206,9606.ENSP00000359424,9606.ENSP00000384273,9606.ENSP00000418960	RBX1,NFKBIA,NFKB1,REL,RAP2C,BTRC,CHUK,RELA,BRCA1
GO:0051247	positive regulation of protein metabolic process	9	1715	0.71	0.0027	9606.ENSP00000216225,9606.ENSP00000216797,9606.ENSP00000340274,9606.ENSP00000344456,9606.ENSP00000358404,9606.ENSP00000359206,9606.ENSP00000384273,9606.ENSP00000403701,9606.ENSP00000418960	RBX1,NFKBIA,RAP2C,CTNNB1,TCF7L2,BTRC,RELA,ARRB2,BRCA1
GO:0061197	fungiform papilla morphogenesis	2	5	2.59	0.0027	9606.ENSP00000247182,9606.ENSP00000344456	SIX1,CTNNB1
GO:0071417	cellular response to organonitrogen compound	6	590	1	0.0027	9606.ENSP00000226574,9606.ENSP00000247182,9606.ENSP00000344456,9606.ENSP00000384273,9606.ENSP00000403701,9606.ENSP00000418960	NFKB1,SIX1,CTNNB1,RELA,ARRB2,BRCA1
GO:0071681	cellular response to indole-3-methanol	2	5	2.59	0.0027	9606.ENSP00000344456,9606.ENSP00000418960	CTNNB1,BRCA1
GO:0051716	cellular response to stimulus	16	6489	0.38	0.0028	9606.ENSP00000216225,9606.ENSP00000216797,9606.ENSP00000226574,9606.ENSP00000237937,9606.ENSP00000247182,9606.ENSP00000295025,9606.ENSP00000340274,9606.ENSP00000342626,9606.ENSP00000344456,9606.ENSP00000349722,9606.ENSP00000358404,9606.ENSP00000359206,9606.ENSP00000359424,9606.ENSP00000384273,9606.ENSP00000403701,9606.ENSP00000418960	RBX1,NFKBIA,NFKB1,ZFAND5,SIX1,REL,RAP2C,EYA1,CTNNB1,UBE2D3,TCF7L2,BTRC,CHUK,RELA,ARRB2,BRCA1
GO:0016055	Wnt signaling pathway	5	351	1.14	0.0029	9606.ENSP00000216225,9606.ENSP00000344456,9606.ENSP00000358404,9606.ENSP00000359206,9606.ENSP00000403701	RBX1,CTNNB1,TCF7L2,BTRC,ARRB2
GO:0030522	intracellular receptor signaling pathway	4	166	1.37	0.0029	9606.ENSP00000216797,9606.ENSP00000344456,9606.ENSP00000384273,9606.ENSP00000418960	NFKBIA,CTNNB1,RELA,BRCA1
GO:0050852	T cell receptor signaling pathway	4	167	1.37	0.0029	9606.ENSP00000226574,9606.ENSP00000359206,9606.ENSP00000359424,9606.ENSP00000384273	NFKB1,BTRC,CHUK,RELA
GO:0009888	tissue development	9	1760	0.7	0.003	9606.ENSP00000222726,9606.ENSP00000237937,9606.ENSP00000247182,9606.ENSP00000262041,9606.ENSP00000340274,9606.ENSP00000342626,9606.ENSP00000344456,9606.ENSP00000359206,9606.ENSP00000384273	HOXA5,ZFAND5,SIX1,MEOX2,RAP2C,EYA1,CTNNB1,BTRC,RELA
GO:0051240	positive regulation of multicellular organismal process	9	1770	0.7	0.0031	9606.ENSP00000222726,9606.ENSP00000226574,9606.ENSP00000247182,9606.ENSP00000344456,9606.ENSP00000358404,9606.ENSP00000359424,9606.ENSP00000384273,9606.ENSP00000403701,9606.ENSP00000418960	HOXA5,NFKB1,SIX1,CTNNB1,TCF7L2,CHUK,RELA,ARRB2,BRCA1
GO:0061550	cranial ganglion development	2	6	2.51	0.0031	9606.ENSP00000247182,9606.ENSP00000344456	SIX1,CTNNB1
GO:2000630	positive regulation of miRNA metabolic process	2	6	2.51	0.0031	9606.ENSP00000226574,9606.ENSP00000384273	NFKB1,RELA
GO:0007165	signal transduction	14	4876	0.45	0.0032	9606.ENSP00000216225,9606.ENSP00000216797,9606.ENSP00000226574,9606.ENSP00000237937,9606.ENSP00000295025,9606.ENSP00000340274,9606.ENSP00000344456,9606.ENSP00000349722,9606.ENSP00000358404,9606.ENSP00000359206,9606.ENSP00000359424,9606.ENSP00000384273,9606.ENSP00000403701,9606.ENSP00000418960	RBX1,NFKBIA,NFKB1,ZFAND5,REL,RAP2C,CTNNB1,UBE2D3,TCF7L2,BTRC,CHUK,RELA,ARRB2,BRCA1
GO:0031349	positive regulation of defense response	5	367	1.12	0.0033	9606.ENSP00000216797,9606.ENSP00000226574,9606.ENSP00000359206,9606.ENSP00000359424,9606.ENSP00000384273	NFKBIA,NFKB1,BTRC,CHUK,RELA
GO:0009887	animal organ morphogenesis	7	967	0.85	0.0035	9606.ENSP00000222726,9606.ENSP00000237937,9606.ENSP00000247182,9606.ENSP00000342626,9606.ENSP00000344456,9606.ENSP00000359206,9606.ENSP00000384273	HOXA5,ZFAND5,SIX1,EYA1,CTNNB1,BTRC,RELA
GO:1902531	regulation of intracellular signal transduction	9	1807	0.69	0.0035	9606.ENSP00000216797,9606.ENSP00000295025,9606.ENSP00000344456,9606.ENSP00000358404,9606.ENSP00000359206,9606.ENSP00000359424,9606.ENSP00000384273,9606.ENSP00000403701,9606.ENSP00000418960	NFKBIA,REL,CTNNB1,TCF7L2,BTRC,CHUK,RELA,ARRB2,BRCA1
GO:0032655	regulation of interleukin-12 production	3	61	1.68	0.0038	9606.ENSP00000226574,9606.ENSP00000384273,9606.ENSP00000403701	NFKB1,RELA,ARRB2
GO:0035239	tube morphogenesis	6	656	0.95	0.0039	9606.ENSP00000222726,9606.ENSP00000247182,9606.ENSP00000262041,9606.ENSP00000342626,9606.ENSP00000344456,9606.ENSP00000359206	HOXA5,SIX1,MEOX2,EYA1,CTNNB1,BTRC
GO:0045597	positive regulation of cell differentiation	7	993	0.84	0.0039	9606.ENSP00000222726,9606.ENSP00000226574,9606.ENSP00000247182,9606.ENSP00000344456,9606.ENSP00000358404,9606.ENSP00000384273,9606.ENSP00000403701	HOXA5,NFKB1,SIX1,CTNNB1,TCF7L2,RELA,ARRB2
GO:0051094	positive regulation of developmental process	8	1389	0.75	0.0039	9606.ENSP00000222726,9606.ENSP00000226574,9606.ENSP00000247182,9606.ENSP00000344456,9606.ENSP00000358404,9606.ENSP00000384273,9606.ENSP00000403701,9606.ENSP00000418960	HOXA5,NFKB1,SIX1,CTNNB1,TCF7L2,RELA,ARRB2,BRCA1
GO:0031347	regulation of defense response	6	674	0.94	0.0043	9606.ENSP00000216797,9606.ENSP00000226574,9606.ENSP00000359206,9606.ENSP00000359424,9606.ENSP00000384273,9606.ENSP00000403701	NFKBIA,NFKB1,BTRC,CHUK,RELA,ARRB2
GO:0043123	positive regulation of I-kappaB kinase/NF-kappaB signaling	4	194	1.3	0.0043	9606.ENSP00000295025,9606.ENSP00000344456,9606.ENSP00000359424,9606.ENSP00000384273	REL,CTNNB1,CHUK,RELA
GO:0045595	regulation of cell differentiation	9	1874	0.67	0.0043	9606.ENSP00000216797,9606.ENSP00000222726,9606.ENSP00000226574,9606.ENSP00000247182,9606.ENSP00000342626,9606.ENSP00000344456,9606.ENSP00000358404,9606.ENSP00000384273,9606.ENSP00000403701	NFKBIA,HOXA5,NFKB1,SIX1,EYA1,CTNNB1,TCF7L2,RELA,ARRB2
GO:0071345	cellular response to cytokine stimulus	7	1013	0.83	0.0043	9606.ENSP00000216225,9606.ENSP00000216797,9606.ENSP00000226574,9606.ENSP00000359206,9606.ENSP00000359424,9606.ENSP00000384273,9606.ENSP00000418960	RBX1,NFKBIA,NFKB1,BTRC,CHUK,RELA,BRCA1
GO:0070431	nucleotide-binding oligomerization domain containing 2 signaling pathway	2	8	2.39	0.0044	9606.ENSP00000216797,9606.ENSP00000384273	NFKBIA,RELA
GO:0051054	positive regulation of DNA metabolic process	4	200	1.29	0.0046	9606.ENSP00000342626,9606.ENSP00000344456,9606.ENSP00000403701,9606.ENSP00000418960	EYA1,CTNNB1,ARRB2,BRCA1
GO:0009719	response to endogenous stimulus	8	1447	0.73	0.0047	9606.ENSP00000226574,9606.ENSP00000247182,9606.ENSP00000344456,9606.ENSP00000349722,9606.ENSP00000359424,9606.ENSP00000384273,9606.ENSP00000403701,9606.ENSP00000418960	NFKB1,SIX1,CTNNB1,UBE2D3,CHUK,RELA,ARRB2,BRCA1
GO:0048732	gland development	5	410	1.08	0.0047	9606.ENSP00000222726,9606.ENSP00000247182,9606.ENSP00000344456,9606.ENSP00000359206,9606.ENSP00000384273	HOXA5,SIX1,CTNNB1,BTRC,RELA
GO:0060484	lung-associated mesenchyme development	2	9	2.34	0.005	9606.ENSP00000222726,9606.ENSP00000344456	HOXA5,CTNNB1
GO:0071316	cellular response to nicotine	2	9	2.34	0.005	9606.ENSP00000226574,9606.ENSP00000384273	NFKB1,RELA
GO:1901215	negative regulation of neuron death	4	211	1.27	0.0054	9606.ENSP00000247182,9606.ENSP00000295025,9606.ENSP00000344456,9606.ENSP00000403701	SIX1,REL,CTNNB1,ARRB2
GO:0007389	pattern specification process	5	432	1.05	0.0057	9606.ENSP00000222726,9606.ENSP00000247182,9606.ENSP00000262041,9606.ENSP00000342626,9606.ENSP00000344456	HOXA5,SIX1,MEOX2,EYA1,CTNNB1
GO:0016567	protein ubiquitination	6	729	0.91	0.006	9606.ENSP00000216225,9606.ENSP00000344456,9606.ENSP00000349722,9606.ENSP00000359206,9606.ENSP00000403701,9606.ENSP00000418960	RBX1,CTNNB1,UBE2D3,BTRC,ARRB2,BRCA1
GO:0002682	regulation of immune system process	8	1514	0.71	0.0062	9606.ENSP00000216797,9606.ENSP00000222726,9606.ENSP00000226574,9606.ENSP00000344456,9606.ENSP00000359206,9606.ENSP00000359424,9606.ENSP00000384273,9606.ENSP00000403701	NFKBIA,HOXA5,NFKB1,CTNNB1,BTRC,CHUK,RELA,ARRB2
GO:0022603	regulation of anatomical structure morphogenesis	7	1095	0.8	0.0062	9606.ENSP00000222726,9606.ENSP00000247182,9606.ENSP00000262041,9606.ENSP00000342626,9606.ENSP00000344456,9606.ENSP00000403701,9606.ENSP00000418960	HOXA5,SIX1,MEOX2,EYA1,CTNNB1,ARRB2,BRCA1
GO:0033234	negative regulation of protein sumoylation	2	11	2.25	0.0066	9606.ENSP00000344456,9606.ENSP00000384273	CTNNB1,RELA
GO:0060439	trachea morphogenesis	2	11	2.25	0.0066	9606.ENSP00000222726,9606.ENSP00000344456	HOXA5,CTNNB1
GO:0001819	positive regulation of cytokine production	5	461	1.03	0.0073	9606.ENSP00000226574,9606.ENSP00000344456,9606.ENSP00000359424,9606.ENSP00000384273,9606.ENSP00000418960	NFKB1,CTNNB1,CHUK,RELA,BRCA1
GO:0048513	animal organ development	11	3197	0.53	0.0074	9606.ENSP00000222726,9606.ENSP00000237937,9606.ENSP00000247182,9606.ENSP00000262041,9606.ENSP00000342626,9606.ENSP00000344456,9606.ENSP00000358404,9606.ENSP00000359206,9606.ENSP00000365514,9606.ENSP00000384273,9606.ENSP00000403701	HOXA5,ZFAND5,SIX1,MEOX2,EYA1,CTNNB1,TCF7L2,BTRC,ZIC2,RELA,ARRB2
GO:0001656	metanephros development	3	84	1.54	0.0075	9606.ENSP00000247182,9606.ENSP00000342626,9606.ENSP00000344456	SIX1,EYA1,CTNNB1
GO:0060788	ectodermal placode formation	2	12	2.21	0.0075	9606.ENSP00000247182,9606.ENSP00000344456	SIX1,CTNNB1
GO:0007267	cell-cell signaling	7	1145	0.78	0.0077	9606.ENSP00000216225,9606.ENSP00000222726,9606.ENSP00000344456,9606.ENSP00000358404,9606.ENSP00000359206,9606.ENSP00000384273,9606.ENSP00000403701	RBX1,HOXA5,CTNNB1,TCF7L2,BTRC,RELA,ARRB2
GO:0009628	response to abiotic stimulus	7	1147	0.78	0.0077	9606.ENSP00000216225,9606.ENSP00000216797,9606.ENSP00000226574,9606.ENSP00000342626,9606.ENSP00000384273,9606.ENSP00000403701,9606.ENSP00000418960	RBX1,NFKBIA,NFKB1,EYA1,RELA,ARRB2,BRCA1
GO:0032088	negative regulation of NF-kappaB transcription factor activity	3	85	1.54	0.0077	9606.ENSP00000216797,9606.ENSP00000359424,9606.ENSP00000403701	NFKBIA,CHUK,ARRB2
GO:0048856	anatomical structure development	14	5402	0.4	0.0079	9606.ENSP00000222726,9606.ENSP00000237937,9606.ENSP00000247182,9606.ENSP00000262041,9606.ENSP00000340274,9606.ENSP00000342626,9606.ENSP00000344456,9606.ENSP00000358404,9606.ENSP00000359206,9606.ENSP00000359424,9606.ENSP00000365514,9606.ENSP00000384273,9606.ENSP00000403701,9606.ENSP00000418960	HOXA5,ZFAND5,SIX1,MEOX2,RAP2C,EYA1,CTNNB1,TCF7L2,BTRC,CHUK,ZIC2,RELA,ARRB2,BRCA1
GO:0001708	cell fate specification	3	87	1.53	0.0081	9606.ENSP00000247182,9606.ENSP00000342626,9606.ENSP00000344456	SIX1,EYA1,CTNNB1
GO:0061061	muscle structure development	5	479	1.01	0.0081	9606.ENSP00000247182,9606.ENSP00000262041,9606.ENSP00000344456,9606.ENSP00000358404,9606.ENSP00000359424	SIX1,MEOX2,CTNNB1,TCF7L2,CHUK
GO:1903321	negative regulation of protein modification by small protein conjugation or removal	3	88	1.52	0.0082	9606.ENSP00000344456,9606.ENSP00000384273,9606.ENSP00000403701	CTNNB1,RELA,ARRB2
GO:0045165	cell fate commitment	4	248	1.2	0.0085	9606.ENSP00000247182,9606.ENSP00000342626,9606.ENSP00000344456,9606.ENSP00000358404	SIX1,EYA1,CTNNB1,TCF7L2
GO:0071495	cellular response to endogenous stimulus	7	1181	0.76	0.0088	9606.ENSP00000226574,9606.ENSP00000247182,9606.ENSP00000344456,9606.ENSP00000349722,9606.ENSP00000384273,9606.ENSP00000403701,9606.ENSP00000418960	NFKB1,SIX1,CTNNB1,UBE2D3,RELA,ARRB2,BRCA1
GO:0001568	blood vessel development	5	500	0.99	0.0095	9606.ENSP00000247182,9606.ENSP00000262041,9606.ENSP00000342626,9606.ENSP00000344456,9606.ENSP00000358404	SIX1,MEOX2,EYA1,CTNNB1,TCF7L2
GO:0042127	regulation of cell population proliferation	8	1642	0.68	0.0095	9606.ENSP00000216797,9606.ENSP00000222726,9606.ENSP00000247182,9606.ENSP00000342626,9606.ENSP00000344456,9606.ENSP00000358404,9606.ENSP00000384273,9606.ENSP00000418960	NFKBIA,HOXA5,SIX1,EYA1,CTNNB1,TCF7L2,RELA,BRCA1
GO:2000027	regulation of animal organ morphogenesis	4	257	1.18	0.0095	9606.ENSP00000247182,9606.ENSP00000342626,9606.ENSP00000344456,9606.ENSP00000403701	SIX1,EYA1,CTNNB1,ARRB2
GO:0071599	otic vesicle development	2	15	2.12	0.01	9606.ENSP00000247182,9606.ENSP00000342626	SIX1,EYA1
GO:0009653	anatomical structure morphogenesis	9	2165	0.61	0.0101	9606.ENSP00000222726,9606.ENSP00000237937,9606.ENSP00000247182,9606.ENSP00000262041,9606.ENSP00000342626,9606.ENSP00000344456,9606.ENSP00000359206,9606.ENSP00000359424,9606.ENSP00000384273	HOXA5,ZFAND5,SIX1,MEOX2,EYA1,CTNNB1,BTRC,CHUK,RELA
GO:0032103	positive regulation of response to external stimulus	5	511	0.98	0.0103	9606.ENSP00000216797,9606.ENSP00000226574,9606.ENSP00000359206,9606.ENSP00000359424,9606.ENSP00000384273	NFKBIA,NFKB1,BTRC,CHUK,RELA
GO:0045638	negative regulation of myeloid cell differentiation	3	97	1.48	0.0103	9606.ENSP00000216797,9606.ENSP00000222726,9606.ENSP00000344456	NFKBIA,HOXA5,CTNNB1
GO:0032879	regulation of localization	10	2740	0.55	0.0104	9606.ENSP00000216797,9606.ENSP00000226574,9606.ENSP00000247182,9606.ENSP00000262041,9606.ENSP00000340274,9606.ENSP00000344456,9606.ENSP00000349722,9606.ENSP00000358404,9606.ENSP00000403701,9606.ENSP00000417569	NFKBIA,NFKB1,SIX1,MEOX2,RAP2C,CTNNB1,UBE2D3,TCF7L2,ARRB2,STIM2
GO:0051241	negative regulation of multicellular organismal process	7	1231	0.75	0.0108	9606.ENSP00000216797,9606.ENSP00000222726,9606.ENSP00000226574,9606.ENSP00000262041,9606.ENSP00000295025,9606.ENSP00000344456,9606.ENSP00000403701	NFKBIA,HOXA5,NFKB1,MEOX2,REL,CTNNB1,ARRB2
GO:0001759	organ induction	2	16	2.09	0.0109	9606.ENSP00000247182,9606.ENSP00000344456	SIX1,CTNNB1
GO:0002224	toll-like receptor signaling pathway	3	100	1.47	0.0109	9606.ENSP00000216797,9606.ENSP00000349722,9606.ENSP00000359424	NFKBIA,UBE2D3,CHUK
GO:0003016	respiratory system process	2	16	2.09	0.0109	9606.ENSP00000222726,9606.ENSP00000237937	HOXA5,ZFAND5
GO:0071396	cellular response to lipid	5	528	0.97	0.0116	9606.ENSP00000216797,9606.ENSP00000226574,9606.ENSP00000344456,9606.ENSP00000384273,9606.ENSP00000418960	NFKBIA,NFKB1,CTNNB1,RELA,BRCA1
GO:0033993	response to lipid	6	858	0.84	0.0118	9606.ENSP00000216797,9606.ENSP00000226574,9606.ENSP00000344456,9606.ENSP00000359424,9606.ENSP00000384273,9606.ENSP00000418960	NFKBIA,NFKB1,CTNNB1,CHUK,RELA,BRCA1
GO:0072079	nephron tubule formation	2	17	2.06	0.0119	9606.ENSP00000247182,9606.ENSP00000344456	SIX1,CTNNB1
GO:0051246	regulation of protein metabolic process	10	2828	0.54	0.0127	9606.ENSP00000216225,9606.ENSP00000216797,9606.ENSP00000226574,9606.ENSP00000340274,9606.ENSP00000344456,9606.ENSP00000358404,9606.ENSP00000359206,9606.ENSP00000384273,9606.ENSP00000403701,9606.ENSP00000418960	RBX1,NFKBIA,NFKB1,RAP2C,CTNNB1,TCF7L2,BTRC,RELA,ARRB2,BRCA1
GO:0051403	stress-activated MAPK cascade	3	107	1.44	0.0127	9606.ENSP00000226574,9606.ENSP00000359206,9606.ENSP00000359424	NFKB1,BTRC,CHUK
GO:0031293	membrane protein intracellular domain proteolysis	2	18	2.04	0.0128	9606.ENSP00000226574,9606.ENSP00000384273	NFKB1,RELA
GO:0032695	negative regulation of interleukin-12 production	2	18	2.04	0.0128	9606.ENSP00000226574,9606.ENSP00000403701	NFKB1,ARRB2
GO:0051571	positive regulation of histone H3-K4 methylation	2	18	2.04	0.0128	9606.ENSP00000344456,9606.ENSP00000418960	CTNNB1,BRCA1
GO:0006950	response to stress	11	3485	0.49	0.0134	9606.ENSP00000216225,9606.ENSP00000216797,9606.ENSP00000226574,9606.ENSP00000295025,9606.ENSP00000342626,9606.ENSP00000349722,9606.ENSP00000359206,9606.ENSP00000359424,9606.ENSP00000384273,9606.ENSP00000403701,9606.ENSP00000418960	RBX1,NFKBIA,NFKB1,REL,EYA1,UBE2D3,BTRC,CHUK,RELA,ARRB2,BRCA1
GO:0060537	muscle tissue development	4	294	1.12	0.0141	9606.ENSP00000237937,9606.ENSP00000247182,9606.ENSP00000262041,9606.ENSP00000342626	ZFAND5,SIX1,MEOX2,EYA1
GO:0043200	response to amino acid	3	114	1.41	0.0147	9606.ENSP00000247182,9606.ENSP00000359424,9606.ENSP00000384273	SIX1,CHUK,RELA
GO:0032495	response to muramyl dipeptide	2	20	1.99	0.015	9606.ENSP00000216797,9606.ENSP00000384273	NFKBIA,RELA
GO:0042474	middle ear morphogenesis	2	20	1.99	0.015	9606.ENSP00000247182,9606.ENSP00000342626	SIX1,EYA1
GO:0016525	negative regulation of angiogenesis	3	117	1.4	0.0155	9606.ENSP00000222726,9606.ENSP00000262041,9606.ENSP00000344456	HOXA5,MEOX2,CTNNB1
GO:0045765	regulation of angiogenesis	4	303	1.11	0.0155	9606.ENSP00000222726,9606.ENSP00000262041,9606.ENSP00000344456,9606.ENSP00000418960	HOXA5,MEOX2,CTNNB1,BRCA1
GO:0030878	thyroid gland development	2	21	1.97	0.0162	9606.ENSP00000222726,9606.ENSP00000247182	HOXA5,SIX1
GO:0060479	lung cell differentiation	2	21	1.97	0.0162	9606.ENSP00000222726,9606.ENSP00000344456	HOXA5,CTNNB1
GO:0032496	response to lipopolysaccharide	4	313	1.1	0.017	9606.ENSP00000216797,9606.ENSP00000226574,9606.ENSP00000359424,9606.ENSP00000384273	NFKBIA,NFKB1,CHUK,RELA
GO:0048745	smooth muscle tissue development	2	22	1.95	0.0172	9606.ENSP00000237937,9606.ENSP00000247182	ZFAND5,SIX1
GO:1904385	cellular response to angiotensin	2	22	1.95	0.0172	9606.ENSP00000226574,9606.ENSP00000384273	NFKB1,RELA
GO:0044093	positive regulation of molecular function	8	1842	0.63	0.0175	9606.ENSP00000226574,9606.ENSP00000344456,9606.ENSP00000358404,9606.ENSP00000359206,9606.ENSP00000359424,9606.ENSP00000365514,9606.ENSP00000384273,9606.ENSP00000417569	NFKB1,CTNNB1,TCF7L2,BTRC,CHUK,ZIC2,RELA,STIM2
GO:0033209	tumor necrosis factor-mediated signaling pathway	3	125	1.37	0.0179	9606.ENSP00000216797,9606.ENSP00000359424,9606.ENSP00000384273	NFKBIA,CHUK,RELA
GO:0035567	non-canonical Wnt signaling pathway	3	130	1.35	0.0196	9606.ENSP00000344456,9606.ENSP00000358404,9606.ENSP00000403701	CTNNB1,TCF7L2,ARRB2
GO:0090103	cochlea morphogenesis	2	24	1.91	0.0196	9606.ENSP00000247182,9606.ENSP00000342626	SIX1,EYA1
GO:0002053	positive regulation of mesenchymal cell proliferation	2	25	1.89	0.0206	9606.ENSP00000247182,9606.ENSP00000344456	SIX1,CTNNB1
GO:0016202	regulation of striated muscle tissue development	3	133	1.34	0.0206	9606.ENSP00000247182,9606.ENSP00000344456,9606.ENSP00000403701	SIX1,CTNNB1,ARRB2
GO:0044419	interspecies interaction between organisms	8	1899	0.62	0.0206	9606.ENSP00000216225,9606.ENSP00000216797,9606.ENSP00000226574,9606.ENSP00000295025,9606.ENSP00000344456,9606.ENSP00000359206,9606.ENSP00000359424,9606.ENSP00000384273	RBX1,NFKBIA,NFKB1,REL,CTNNB1,BTRC,CHUK,RELA
GO:0006464	cellular protein modification process	10	3063	0.5	0.0213	9606.ENSP00000216225,9606.ENSP00000216797,9606.ENSP00000226574,9606.ENSP00000342626,9606.ENSP00000344456,9606.ENSP00000349722,9606.ENSP00000359206,9606.ENSP00000359424,9606.ENSP00000403701,9606.ENSP00000418960	RBX1,NFKBIA,NFKB1,EYA1,CTNNB1,UBE2D3,BTRC,CHUK,ARRB2,BRCA1
GO:0060037	pharyngeal system development	2	26	1.88	0.0217	9606.ENSP00000247182,9606.ENSP00000342626	SIX1,EYA1
GO:0060441	epithelial tube branching involved in lung morphogenesis	2	26	1.88	0.0217	9606.ENSP00000222726,9606.ENSP00000344456	HOXA5,CTNNB1
GO:0003008	system process	8	1942	0.61	0.0229	9606.ENSP00000222726,9606.ENSP00000237937,9606.ENSP00000247182,9606.ENSP00000262041,9606.ENSP00000342626,9606.ENSP00000359424,9606.ENSP00000365514,9606.ENSP00000403701	HOXA5,ZFAND5,SIX1,MEOX2,EYA1,CHUK,ZIC2,ARRB2
GO:0032101	regulation of response to external stimulus	6	1013	0.76	0.023	9606.ENSP00000216797,9606.ENSP00000226574,9606.ENSP00000359206,9606.ENSP00000359424,9606.ENSP00000384273,9606.ENSP00000403701	NFKBIA,NFKB1,BTRC,CHUK,RELA,ARRB2
GO:0035909	aorta morphogenesis	2	28	1.84	0.0241	9606.ENSP00000247182,9606.ENSP00000342626	SIX1,EYA1
GO:0060795	cell fate commitment involved in formation of primary germ layer	2	28	1.84	0.0241	9606.ENSP00000342626,9606.ENSP00000344456	EYA1,CTNNB1
GO:1904837	beta-catenin-TCF complex assembly	2	29	1.83	0.0252	9606.ENSP00000344456,9606.ENSP00000358404	CTNNB1,TCF7L2
GO:1902533	positive regulation of intracellular signal transduction	6	1041	0.75	0.0257	9606.ENSP00000295025,9606.ENSP00000344456,9606.ENSP00000358404,9606.ENSP00000359424,9606.ENSP00000384273,9606.ENSP00000403701	REL,CTNNB1,TCF7L2,CHUK,RELA,ARRB2
GO:0035666	TRIF-dependent toll-like receptor signaling pathway	2	30	1.81	0.0265	9606.ENSP00000349722,9606.ENSP00000359424	UBE2D3,CHUK
GO:0000165	MAPK cascade	4	370	1.02	0.0272	9606.ENSP00000216225,9606.ENSP00000226574,9606.ENSP00000359206,9606.ENSP00000359424	RBX1,NFKB1,BTRC,CHUK
GO:0010743	regulation of macrophage derived foam cell differentiation	2	31	1.8	0.028	9606.ENSP00000216797,9606.ENSP00000226574	NFKBIA,NFKB1
GO:0051098	regulation of binding	4	373	1.02	0.028	9606.ENSP00000216797,9606.ENSP00000344456,9606.ENSP00000358404,9606.ENSP00000403701	NFKBIA,CTNNB1,TCF7L2,ARRB2
GO:0051145	smooth muscle cell differentiation	2	32	1.79	0.0294	9606.ENSP00000247182,9606.ENSP00000344456	SIX1,CTNNB1
GO:0061028	establishment of endothelial barrier	2	32	1.79	0.0294	9606.ENSP00000340274,9606.ENSP00000344456	RAP2C,CTNNB1
GO:0051092	positive regulation of NF-kappaB transcription factor activity	3	158	1.27	0.0301	9606.ENSP00000226574,9606.ENSP00000359424,9606.ENSP00000384273	NFKB1,CHUK,RELA
GO:0048665	neuron fate specification	2	33	1.77	0.0308	9606.ENSP00000247182,9606.ENSP00000342626	SIX1,EYA1
GO:0071354	cellular response to interleukin-6	2	33	1.77	0.0308	9606.ENSP00000226574,9606.ENSP00000384273	NFKB1,RELA
GO:1905332	positive regulation of morphogenesis of an epithelium	2	35	1.75	0.0337	9606.ENSP00000247182,9606.ENSP00000344456	SIX1,CTNNB1
GO:0030521	androgen receptor signaling pathway	2	36	1.74	0.0355	9606.ENSP00000344456,9606.ENSP00000418960	CTNNB1,BRCA1
GO:0032268	regulation of cellular protein metabolic process	9	2693	0.51	0.0369	9606.ENSP00000216225,9606.ENSP00000216797,9606.ENSP00000226574,9606.ENSP00000340274,9606.ENSP00000344456,9606.ENSP00000359206,9606.ENSP00000384273,9606.ENSP00000403701,9606.ENSP00000418960	RBX1,NFKBIA,NFKB1,RAP2C,CTNNB1,BTRC,RELA,ARRB2,BRCA1
GO:0071276	cellular response to cadmium ion	2	37	1.72	0.0372	9606.ENSP00000349722,9606.ENSP00000359424	UBE2D3,CHUK
GO:0048514	blood vessel morphogenesis	4	410	0.98	0.0375	9606.ENSP00000247182,9606.ENSP00000262041,9606.ENSP00000342626,9606.ENSP00000344456	SIX1,MEOX2,EYA1,CTNNB1
GO:0007223	Wnt signaling pathway, calcium modulating pathway	2	38	1.71	0.0388	9606.ENSP00000344456,9606.ENSP00000358404	CTNNB1,TCF7L2
GO:0040019	positive regulation of embryonic development	2	39	1.7	0.0406	9606.ENSP00000247182,9606.ENSP00000344456	SIX1,CTNNB1
GO:0006259	DNA metabolic process	5	750	0.81	0.0408	9606.ENSP00000216225,9606.ENSP00000342626,9606.ENSP00000349722,9606.ENSP00000358404,9606.ENSP00000418960	RBX1,EYA1,UBE2D3,TCF7L2,BRCA1
GO:1905330	regulation of morphogenesis of an epithelium	3	180	1.21	0.0412	9606.ENSP00000247182,9606.ENSP00000344456,9606.ENSP00000403701	SIX1,CTNNB1,ARRB2
GO:0032270	positive regulation of cellular protein metabolic process	7	1635	0.62	0.0423	9606.ENSP00000216225,9606.ENSP00000216797,9606.ENSP00000340274,9606.ENSP00000344456,9606.ENSP00000359206,9606.ENSP00000403701,9606.ENSP00000418960	RBX1,NFKBIA,RAP2C,CTNNB1,BTRC,ARRB2,BRCA1
GO:0044092	negative regulation of molecular function	6	1163	0.7	0.0423	9606.ENSP00000216797,9606.ENSP00000226574,9606.ENSP00000358404,9606.ENSP00000359206,9606.ENSP00000359424,9606.ENSP00000403701	NFKBIA,NFKB1,TCF7L2,BTRC,CHUK,ARRB2
GO:0090304	nucleic acid metabolic process	8	2178	0.56	0.0436	9606.ENSP00000216225,9606.ENSP00000226574,9606.ENSP00000342626,9606.ENSP00000349722,9606.ENSP00000358404,9606.ENSP00000384273,9606.ENSP00000403701,9606.ENSP00000418960	RBX1,NFKB1,EYA1,UBE2D3,TCF7L2,RELA,ARRB2,BRCA1
GO:0071222	cellular response to lipopolysaccharide	3	185	1.2	0.044	9606.ENSP00000216797,9606.ENSP00000226574,9606.ENSP00000384273	NFKBIA,NFKB1,RELA
GO:0009967	positive regulation of signal transduction	7	1654	0.62	0.0448	9606.ENSP00000226574,9606.ENSP00000295025,9606.ENSP00000344456,9606.ENSP00000358404,9606.ENSP00000359424,9606.ENSP00000384273,9606.ENSP00000403701	NFKB1,REL,CTNNB1,TCF7L2,CHUK,RELA,ARRB2
GO:0016032	viral process	5	776	0.8	0.0463	9606.ENSP00000216225,9606.ENSP00000216797,9606.ENSP00000344456,9606.ENSP00000359206,9606.ENSP00000384273	RBX1,NFKBIA,CTNNB1,BTRC,RELA
GO:0050679	positive regulation of epithelial cell proliferation	3	192	1.18	0.0482	9606.ENSP00000342626,9606.ENSP00000344456,9606.ENSP00000358404	EYA1,CTNNB1,TCF7L2
GO:0048483	autonomic nervous system development	2	44	1.65	0.0491	9606.ENSP00000247182,9606.ENSP00000344456	SIX1,CTNNB1
GO:0002064	epithelial cell development	3	195	1.18	0.0498	9606.ENSP00000222726,9606.ENSP00000340274,9606.ENSP00000344456	HOXA5,RAP2C,CTNNB1
GO:0002683	negative regulation of immune system process	4	450	0.94	0.0498	9606.ENSP00000216797,9606.ENSP00000222726,9606.ENSP00000344456,9606.ENSP00000403701	NFKBIA,HOXA5,CTNNB1,ARRB2

## Sheet: Molecular Function
#term ID	term description	observed gene count	background gene count	strength	false discovery rate	matching proteins in your network (IDs)	matching proteins in your network (labels)
GO:0000976	transcription regulatory region sequence-specific DNA binding	9	1028	0.93	0.0007	9606.ENSP00000222726,9606.ENSP00000226574,9606.ENSP00000247182,9606.ENSP00000262041,9606.ENSP00000295025,9606.ENSP00000358404,9606.ENSP00000365514,9606.ENSP00000384273,9606.ENSP00000418960	HOXA5,NFKB1,SIX1,MEOX2,REL,TCF7L2,ZIC2,RELA,BRCA1
GO:0000977	RNA polymerase II transcription regulatory region sequence-specific DNA binding	8	878	0.95	0.0007	9606.ENSP00000222726,9606.ENSP00000226574,9606.ENSP00000247182,9606.ENSP00000262041,9606.ENSP00000295025,9606.ENSP00000358404,9606.ENSP00000365514,9606.ENSP00000384273	HOXA5,NFKB1,SIX1,MEOX2,REL,TCF7L2,ZIC2,RELA
GO:0001228	DNA-binding transcription activator activity, RNA polymerase II-specific	7	449	1.18	0.0007	9606.ENSP00000222726,9606.ENSP00000226574,9606.ENSP00000247182,9606.ENSP00000262041,9606.ENSP00000295025,9606.ENSP00000358404,9606.ENSP00000384273	HOXA5,NFKB1,SIX1,MEOX2,REL,TCF7L2,RELA
GO:0003682	chromatin binding	7	570	1.08	0.0007	9606.ENSP00000226574,9606.ENSP00000247182,9606.ENSP00000295025,9606.ENSP00000344456,9606.ENSP00000358404,9606.ENSP00000365514,9606.ENSP00000384273	NFKB1,SIX1,REL,CTNNB1,TCF7L2,ZIC2,RELA
GO:0003700	DNA-binding transcription factor activity	9	1238	0.85	0.0007	9606.ENSP00000222726,9606.ENSP00000226574,9606.ENSP00000247182,9606.ENSP00000262041,9606.ENSP00000295025,9606.ENSP00000344456,9606.ENSP00000358404,9606.ENSP00000365514,9606.ENSP00000384273	HOXA5,NFKB1,SIX1,MEOX2,REL,CTNNB1,TCF7L2,ZIC2,RELA
GO:0008134	transcription factor binding	8	672	1.07	0.0007	9606.ENSP00000216225,9606.ENSP00000216797,9606.ENSP00000226574,9606.ENSP00000247182,9606.ENSP00000344456,9606.ENSP00000358404,9606.ENSP00000384273,9606.ENSP00000418960	RBX1,NFKBIA,NFKB1,SIX1,CTNNB1,TCF7L2,RELA,BRCA1
GO:0031625	ubiquitin protein ligase binding	6	296	1.3	0.0007	9606.ENSP00000216225,9606.ENSP00000216797,9606.ENSP00000349722,9606.ENSP00000384273,9606.ENSP00000403701,9606.ENSP00000418960	RBX1,NFKBIA,UBE2D3,RELA,ARRB2,BRCA1
GO:0140110	transcription regulator activity	11	1657	0.81	0.0007	9606.ENSP00000222726,9606.ENSP00000226574,9606.ENSP00000247182,9606.ENSP00000262041,9606.ENSP00000295025,9606.ENSP00000340274,9606.ENSP00000344456,9606.ENSP00000358404,9606.ENSP00000365514,9606.ENSP00000384273,9606.ENSP00000418960	HOXA5,NFKB1,SIX1,MEOX2,REL,RAP2C,CTNNB1,TCF7L2,ZIC2,RELA,BRCA1
GO:0000978	RNA polymerase II cis-regulatory region sequence-specific DNA binding	7	672	1.01	0.0011	9606.ENSP00000222726,9606.ENSP00000226574,9606.ENSP00000247182,9606.ENSP00000262041,9606.ENSP00000295025,9606.ENSP00000358404,9606.ENSP00000384273	HOXA5,NFKB1,SIX1,MEOX2,REL,TCF7L2,RELA
GO:0001223	transcription coactivator binding	3	27	2.04	0.0011	9606.ENSP00000226574,9606.ENSP00000247182,9606.ENSP00000384273	NFKB1,SIX1,RELA
GO:0098772	molecular function regulator	13	3422	0.57	0.0011	9606.ENSP00000222726,9606.ENSP00000226574,9606.ENSP00000247182,9606.ENSP00000262041,9606.ENSP00000295025,9606.ENSP00000340274,9606.ENSP00000344456,9606.ENSP00000358404,9606.ENSP00000359206,9606.ENSP00000365514,9606.ENSP00000384273,9606.ENSP00000417569,9606.ENSP00000418960	HOXA5,NFKB1,SIX1,MEOX2,REL,RAP2C,CTNNB1,TCF7L2,BTRC,ZIC2,RELA,STIM2,BRCA1
GO:0000981	DNA-binding transcription factor activity, RNA polymerase II-specific	8	1022	0.88	0.0012	9606.ENSP00000222726,9606.ENSP00000226574,9606.ENSP00000247182,9606.ENSP00000262041,9606.ENSP00000295025,9606.ENSP00000358404,9606.ENSP00000365514,9606.ENSP00000384273	HOXA5,NFKB1,SIX1,MEOX2,REL,TCF7L2,ZIC2,RELA
GO:0061629	RNA polymerase II-specific DNA-binding transcription factor binding	5	283	1.24	0.0022	9606.ENSP00000216797,9606.ENSP00000344456,9606.ENSP00000358404,9606.ENSP00000384273,9606.ENSP00000418960	NFKBIA,CTNNB1,TCF7L2,RELA,BRCA1
GO:0001225	RNA polymerase II transcription coactivator binding	2	4	2.69	0.0037	9606.ENSP00000226574,9606.ENSP00000384273	NFKB1,RELA
GO:0003677	DNA binding	10	2470	0.6	0.012	9606.ENSP00000222726,9606.ENSP00000226574,9606.ENSP00000237937,9606.ENSP00000247182,9606.ENSP00000262041,9606.ENSP00000295025,9606.ENSP00000358404,9606.ENSP00000365514,9606.ENSP00000384273,9606.ENSP00000418960	HOXA5,NFKB1,ZFAND5,SIX1,MEOX2,REL,TCF7L2,ZIC2,RELA,BRCA1
GO:0070491	repressing transcription factor binding	3	73	1.6	0.0123	9606.ENSP00000344456,9606.ENSP00000358404,9606.ENSP00000384273	CTNNB1,TCF7L2,RELA
GO:0008013	beta-catenin binding	3	86	1.53	0.0189	9606.ENSP00000344456,9606.ENSP00000358404,9606.ENSP00000359206	CTNNB1,TCF7L2,BTRC
GO:0005488	binding	20	12516	0.19	0.0247	9606.ENSP00000216225,9606.ENSP00000216797,9606.ENSP00000222726,9606.ENSP00000226574,9606.ENSP00000237937,9606.ENSP00000247182,9606.ENSP00000262041,9606.ENSP00000295025,9606.ENSP00000340274,9606.ENSP00000342626,9606.ENSP00000344456,9606.ENSP00000349722,9606.ENSP00000358404,9606.ENSP00000359206,9606.ENSP00000359424,9606.ENSP00000365514,9606.ENSP00000384273,9606.ENSP00000403701,9606.ENSP00000417569,…	RBX1,NFKBIA,HOXA5,NFKB1,ZFAND5,SIX1,MEOX2,REL,RAP2C,EYA1,CTNNB1,UBE2D3,TCF7L2,BTRC,CHUK,ZIC2,RELA,ARRB2,STIM2,BRCA1
GO:0019899	enzyme binding	9	2239	0.59	0.0315	9606.ENSP00000216225,9606.ENSP00000216797,9606.ENSP00000226574,9606.ENSP00000344456,9606.ENSP00000349722,9606.ENSP00000358404,9606.ENSP00000384273,9606.ENSP00000403701,9606.ENSP00000418960	RBX1,NFKBIA,NFKB1,CTNNB1,UBE2D3,TCF7L2,RELA,ARRB2,BRCA1
GO:1901363	heterocyclic compound binding	14	5831	0.37	0.0424	9606.ENSP00000222726,9606.ENSP00000226574,9606.ENSP00000237937,9606.ENSP00000247182,9606.ENSP00000262041,9606.ENSP00000295025,9606.ENSP00000340274,9606.ENSP00000342626,9606.ENSP00000349722,9606.ENSP00000358404,9606.ENSP00000359424,9606.ENSP00000365514,9606.ENSP00000384273,9606.ENSP00000418960	HOXA5,NFKB1,ZFAND5,SIX1,MEOX2,REL,RAP2C,EYA1,UBE2D3,TCF7L2,CHUK,ZIC2,RELA,BRCA1
GO:0097159	organic cyclic compound binding	14	5916	0.36	0.0486	9606.ENSP00000222726,9606.ENSP00000226574,9606.ENSP00000237937,9606.ENSP00000247182,9606.ENSP00000262041,9606.ENSP00000295025,9606.ENSP00000340274,9606.ENSP00000342626,9606.ENSP00000349722,9606.ENSP00000358404,9606.ENSP00000359424,9606.ENSP00000365514,9606.ENSP00000384273,9606.ENSP00000418960	HOXA5,NFKB1,ZFAND5,SIX1,MEOX2,REL,RAP2C,EYA1,UBE2D3,TCF7L2,CHUK,ZIC2,RELA,BRCA1

## Sheet: Cellular Component
#term ID	term description	observed gene count	background gene count	strength	false discovery rate	matching proteins in your network (IDs)	matching proteins in your network (labels)
GO:0033256	I-kappaB/NF-kappaB complex	4	7	2.75	6.38e-07	9606.ENSP00000216797,9606.ENSP00000226574,9606.ENSP00000295025,9606.ENSP00000384273	NFKBIA,NFKB1,REL,RELA
GO:0005654	nucleoplasm	15	3973	0.57	0.00028	9606.ENSP00000216225,9606.ENSP00000216797,9606.ENSP00000226574,9606.ENSP00000247182,9606.ENSP00000262041,9606.ENSP00000295025,9606.ENSP00000342626,9606.ENSP00000344456,9606.ENSP00000349722,9606.ENSP00000358404,9606.ENSP00000359206,9606.ENSP00000359424,9606.ENSP00000365514,9606.ENSP00000384273,9606.ENSP00000418960	RBX1,NFKBIA,NFKB1,SIX1,MEOX2,REL,EYA1,CTNNB1,UBE2D3,TCF7L2,BTRC,CHUK,ZIC2,RELA,BRCA1
GO:0031981	nuclear lumen	16	4733	0.52	0.00028	9606.ENSP00000216225,9606.ENSP00000216797,9606.ENSP00000222726,9606.ENSP00000226574,9606.ENSP00000247182,9606.ENSP00000262041,9606.ENSP00000295025,9606.ENSP00000342626,9606.ENSP00000344456,9606.ENSP00000349722,9606.ENSP00000358404,9606.ENSP00000359206,9606.ENSP00000359424,9606.ENSP00000365514,9606.ENSP00000384273,9606.ENSP00000418960	RBX1,NFKBIA,HOXA5,NFKB1,SIX1,MEOX2,REL,EYA1,CTNNB1,UBE2D3,TCF7L2,BTRC,CHUK,ZIC2,RELA,BRCA1
GO:0000228	nuclear chromosome	9	1256	0.85	0.001	9606.ENSP00000222726,9606.ENSP00000226574,9606.ENSP00000247182,9606.ENSP00000262041,9606.ENSP00000295025,9606.ENSP00000344456,9606.ENSP00000358404,9606.ENSP00000384273,9606.ENSP00000418960	HOXA5,NFKB1,SIX1,MEOX2,REL,CTNNB1,TCF7L2,RELA,BRCA1
GO:0000790	nuclear chromatin	8	1048	0.87	0.0024	9606.ENSP00000222726,9606.ENSP00000226574,9606.ENSP00000247182,9606.ENSP00000262041,9606.ENSP00000295025,9606.ENSP00000344456,9606.ENSP00000358404,9606.ENSP00000384273	HOXA5,NFKB1,SIX1,MEOX2,REL,CTNNB1,TCF7L2,RELA
GO:0070369	beta-catenin-TCF7L2 complex	2	3	2.81	0.0027	9606.ENSP00000344456,9606.ENSP00000358404	CTNNB1,TCF7L2
GO:0005634	nucleus	17	7390	0.35	0.0041	9606.ENSP00000216225,9606.ENSP00000216797,9606.ENSP00000222726,9606.ENSP00000226574,9606.ENSP00000247182,9606.ENSP00000262041,9606.ENSP00000295025,9606.ENSP00000342626,9606.ENSP00000344456,9606.ENSP00000349722,9606.ENSP00000358404,9606.ENSP00000359206,9606.ENSP00000359424,9606.ENSP00000365514,9606.ENSP00000384273,9606.ENSP00000403701,9606.ENSP00000418960	RBX1,NFKBIA,HOXA5,NFKB1,SIX1,MEOX2,REL,EYA1,CTNNB1,UBE2D3,TCF7L2,BTRC,CHUK,ZIC2,RELA,ARRB2,BRCA1
GO:0005667	transcription regulator complex	5	431	1.05	0.011	9606.ENSP00000247182,9606.ENSP00000295025,9606.ENSP00000344456,9606.ENSP00000358404,9606.ENSP00000384273	SIX1,REL,CTNNB1,TCF7L2,RELA
GO:0000151	ubiquitin ligase complex	4	286	1.14	0.029	9606.ENSP00000216225,9606.ENSP00000349722,9606.ENSP00000359206,9606.ENSP00000418960	RBX1,UBE2D3,BTRC,BRCA1
GO:0032991	protein-containing complex	13	5073	0.4	0.0398	9606.ENSP00000216225,9606.ENSP00000216797,9606.ENSP00000226574,9606.ENSP00000247182,9606.ENSP00000295025,9606.ENSP00000342626,9606.ENSP00000344456,9606.ENSP00000349722,9606.ENSP00000358404,9606.ENSP00000359206,9606.ENSP00000359424,9606.ENSP00000384273,9606.ENSP00000418960	RBX1,NFKBIA,NFKB1,SIX1,REL,EYA1,CTNNB1,UBE2D3,TCF7L2,BTRC,CHUK,RELA,BRCA1

## Sheet: Reactom Pathways
#term ID	term description	observed gene count	background gene count	strength	false discovery rate	matching proteins in your network (IDs)	matching proteins in your network (labels)
HSA-1169091	Activation of NF-kappaB in B cells	6	65	1.96	1.18e-06	9606.ENSP00000216797,9606.ENSP00000226574,9606.ENSP00000295025,9606.ENSP00000359206,9606.ENSP00000359424,9606.ENSP00000384273	NFKBIA,NFKB1,REL,BTRC,CHUK,RELA
HSA-5603029	IkBA variant leads to EDA-ID	4	7	2.75	1.79e-06	9606.ENSP00000216797,9606.ENSP00000226574,9606.ENSP00000359424,9606.ENSP00000384273	NFKBIA,NFKB1,CHUK,RELA
HSA-9020702	Interleukin-1 signaling	6	99	1.77	3.25e-06	9606.ENSP00000216225,9606.ENSP00000216797,9606.ENSP00000226574,9606.ENSP00000359206,9606.ENSP00000359424,9606.ENSP00000384273	RBX1,NFKBIA,NFKB1,BTRC,CHUK,RELA
HSA-1810476	RIP-mediated NFkB activation via ZBP1	4	17	2.36	1.35e-05	9606.ENSP00000216797,9606.ENSP00000226574,9606.ENSP00000359424,9606.ENSP00000384273	NFKBIA,NFKB1,CHUK,RELA
HSA-1834949	Cytosolic sensors of pathogen-associated DNA	5	62	1.9	1.35e-05	9606.ENSP00000216797,9606.ENSP00000226574,9606.ENSP00000344456,9606.ENSP00000359424,9606.ENSP00000384273	NFKBIA,NFKB1,CTNNB1,CHUK,RELA
HSA-2871837	FCERI mediated NF-kB activation	5	80	1.79	2.77e-05	9606.ENSP00000216797,9606.ENSP00000226574,9606.ENSP00000359206,9606.ENSP00000359424,9606.ENSP00000384273	NFKBIA,NFKB1,BTRC,CHUK,RELA
HSA-933542	TRAF6 mediated NF-kB activation	4	24	2.21	2.77e-05	9606.ENSP00000216797,9606.ENSP00000226574,9606.ENSP00000359424,9606.ENSP00000384273	NFKBIA,NFKB1,CHUK,RELA
HSA-975871	MyD88 cascade initiated on plasma membrane	5	84	1.77	3.15e-05	9606.ENSP00000216797,9606.ENSP00000226574,9606.ENSP00000359206,9606.ENSP00000359424,9606.ENSP00000384273	NFKBIA,NFKB1,BTRC,CHUK,RELA
HSA-168164	Toll Like Receptor 3 (TLR3) Cascade	5	92	1.73	3.42e-05	9606.ENSP00000216797,9606.ENSP00000226574,9606.ENSP00000359206,9606.ENSP00000359424,9606.ENSP00000384273	NFKBIA,NFKB1,BTRC,CHUK,RELA
HSA-202424	Downstream TCR signaling	5	91	1.73	3.42e-05	9606.ENSP00000216797,9606.ENSP00000226574,9606.ENSP00000359206,9606.ENSP00000359424,9606.ENSP00000384273	NFKBIA,NFKB1,BTRC,CHUK,RELA
HSA-975138	TRAF6 mediated induction of NFkB and MAP kinases upon TLR7/8 or 9 activation	5	89	1.74	3.42e-05	9606.ENSP00000216797,9606.ENSP00000226574,9606.ENSP00000359206,9606.ENSP00000359424,9606.ENSP00000384273	NFKBIA,NFKB1,BTRC,CHUK,RELA
HSA-166058	MyD88:MAL(TIRAP) cascade initiated on plasma membrane	5	94	1.72	3.44e-05	9606.ENSP00000216797,9606.ENSP00000226574,9606.ENSP00000359206,9606.ENSP00000359424,9606.ENSP00000384273	NFKBIA,NFKB1,BTRC,CHUK,RELA
HSA-445989	TAK1 activates NFkB by phosphorylation and activation of IKKs complex	4	32	2.09	3.44e-05	9606.ENSP00000216797,9606.ENSP00000226574,9606.ENSP00000359424,9606.ENSP00000384273	NFKBIA,NFKB1,CHUK,RELA
HSA-5607764	CLEC7A (Dectin-1) signaling	5	96	1.71	3.44e-05	9606.ENSP00000216797,9606.ENSP00000226574,9606.ENSP00000359206,9606.ENSP00000359424,9606.ENSP00000384273	NFKBIA,NFKB1,BTRC,CHUK,RELA
HSA-937061	TRIF(TICAM1)-mediated TLR4 signaling	5	96	1.71	3.44e-05	9606.ENSP00000216797,9606.ENSP00000226574,9606.ENSP00000359206,9606.ENSP00000359424,9606.ENSP00000384273	NFKBIA,NFKB1,BTRC,CHUK,RELA
HSA-8853884	Transcriptional Regulation by VENTX	4	38	2.01	4.84e-05	9606.ENSP00000226574,9606.ENSP00000344456,9606.ENSP00000358404,9606.ENSP00000384273	NFKB1,CTNNB1,TCF7L2,RELA
HSA-209560	NF-kB is activated and signals survival	3	13	2.35	0.00024	9606.ENSP00000216797,9606.ENSP00000226574,9606.ENSP00000384273	NFKBIA,NFKB1,RELA
HSA-1643685	Disease	10	1548	0.8	0.0004	9606.ENSP00000216225,9606.ENSP00000216797,9606.ENSP00000226574,9606.ENSP00000344456,9606.ENSP00000358404,9606.ENSP00000359206,9606.ENSP00000359424,9606.ENSP00000384273,9606.ENSP00000403701,9606.ENSP00000418960	RBX1,NFKBIA,NFKB1,CTNNB1,TCF7L2,BTRC,CHUK,RELA,ARRB2,BRCA1
HSA-5684264	MAP3K8 (TPL2)-dependent MAPK1/3 activation	3	16	2.26	0.0004	9606.ENSP00000226574,9606.ENSP00000359206,9606.ENSP00000359424	NFKB1,BTRC,CHUK
HSA-195253	Degradation of beta-catenin by the destruction complex	4	81	1.68	0.00063	9606.ENSP00000216225,9606.ENSP00000344456,9606.ENSP00000358404,9606.ENSP00000359206	RBX1,CTNNB1,TCF7L2,BTRC
HSA-1280218	Adaptive Immune System	7	743	0.96	0.0023	9606.ENSP00000216225,9606.ENSP00000216797,9606.ENSP00000226574,9606.ENSP00000295025,9606.ENSP00000359206,9606.ENSP00000359424,9606.ENSP00000384273	RBX1,NFKBIA,NFKB1,REL,BTRC,CHUK,RELA
HSA-195721	Signaling by WNT	5	296	1.22	0.0041	9606.ENSP00000216225,9606.ENSP00000344456,9606.ENSP00000358404,9606.ENSP00000359206,9606.ENSP00000403701	RBX1,CTNNB1,TCF7L2,BTRC,ARRB2
HSA-3769402	Deactivation of the beta-catenin transactivating complex	3	41	1.85	0.0044	9606.ENSP00000344456,9606.ENSP00000358404,9606.ENSP00000359206	CTNNB1,TCF7L2,BTRC
HSA-73887	Death Receptor Signalling	4	140	1.45	0.0046	9606.ENSP00000216797,9606.ENSP00000226574,9606.ENSP00000359424,9606.ENSP00000384273	NFKBIA,NFKB1,CHUK,RELA
HSA-168643	Nucleotide-binding domain, leucine rich repeat containing receptor (NLR) signaling pathways	3	55	1.73	0.0098	9606.ENSP00000226574,9606.ENSP00000359424,9606.ENSP00000384273	NFKB1,CHUK,RELA
HSA-5660668	CLEC7A/inflammasome pathway	2	6	2.51	0.0098	9606.ENSP00000226574,9606.ENSP00000384273	NFKB1,RELA
HSA-5607761	Dectin-1 mediated noncanonical NF-kB signaling	3	58	1.7	0.011	9606.ENSP00000359206,9606.ENSP00000359424,9606.ENSP00000384273	BTRC,CHUK,RELA
HSA-3134963	DEx/H-box helicases activate type I IFN and inflammatory cytokines production	2	7	2.45	0.0121	9606.ENSP00000226574,9606.ENSP00000384273	NFKB1,RELA
HSA-5663202	Diseases of signal transduction by growth factor receptors and second messengers	5	392	1.1	0.0134	9606.ENSP00000216225,9606.ENSP00000344456,9606.ENSP00000358404,9606.ENSP00000359424,9606.ENSP00000403701	RBX1,CTNNB1,TCF7L2,CHUK,ARRB2
HSA-168249	Innate Immune System	7	1025	0.82	0.0143	9606.ENSP00000216797,9606.ENSP00000226574,9606.ENSP00000340274,9606.ENSP00000344456,9606.ENSP00000359206,9606.ENSP00000359424,9606.ENSP00000384273	NFKBIA,NFKB1,RAP2C,CTNNB1,BTRC,CHUK,RELA
HSA-201681	TCF dependent signaling in response to WNT	4	199	1.29	0.0143	9606.ENSP00000216225,9606.ENSP00000344456,9606.ENSP00000358404,9606.ENSP00000359206	RBX1,CTNNB1,TCF7L2,BTRC
HSA-4411364	Binding of TCF/LEF:CTNNB1 to target gene promoters	2	8	2.39	0.0143	9606.ENSP00000344456,9606.ENSP00000358404	CTNNB1,TCF7L2
HSA-448706	Interleukin-1 processing	2	8	2.39	0.0143	9606.ENSP00000226574,9606.ENSP00000384273	NFKB1,RELA
HSA-8951430	RUNX3 regulates WNT signaling	2	8	2.39	0.0143	9606.ENSP00000344456,9606.ENSP00000358404	CTNNB1,TCF7L2
HSA-168256	Immune System	9	1956	0.65	0.0173	9606.ENSP00000216225,9606.ENSP00000216797,9606.ENSP00000226574,9606.ENSP00000295025,9606.ENSP00000340274,9606.ENSP00000344456,9606.ENSP00000359206,9606.ENSP00000359424,9606.ENSP00000384273	RBX1,NFKBIA,NFKB1,REL,RAP2C,CTNNB1,BTRC,CHUK,RELA
HSA-4755510	SUMOylation of immune response proteins	2	10	2.29	0.0182	9606.ENSP00000216797,9606.ENSP00000384273	NFKBIA,RELA
HSA-193692	Regulated proteolysis of p75NTR	2	11	2.25	0.0212	9606.ENSP00000226574,9606.ENSP00000384273	NFKB1,RELA
HSA-1170546	Prolactin receptor signaling	2	14	2.15	0.032	9606.ENSP00000216225,9606.ENSP00000359206	RBX1,BTRC
HSA-844456	The NLRP3 inflammasome	2	15	2.12	0.0357	9606.ENSP00000226574,9606.ENSP00000384273	NFKB1,RELA

## Sheet: Local Network Cluster (STRING)
#term ID	term description	observed gene count	background gene count	strength	false discovery rate	matching proteins in your network (IDs)	matching proteins in your network (labels)
CL:18545	Canonical NF-kB pathway, and NF-kappa-B/Dorsal	6	12	2.69	4.45e-08	9606.ENSP00000216797,9606.ENSP00000226574,9606.ENSP00000295025,9606.ENSP00000359206,9606.ENSP00000359424,9606.ENSP00000384273	NFKBIA,NFKB1,REL,BTRC,CHUK,RELA
CL:18547	IkBA variant leads to EDA-ID, and D domain of beta-TrCP	4	6	2.81	0.0002	9606.ENSP00000216797,9606.ENSP00000226574,9606.ENSP00000359206,9606.ENSP00000384273	NFKBIA,NFKB1,BTRC,RELA

## Sheet: Protein Domains and Features
#term ID	term description	observed gene count	background gene count	strength	false discovery rate	matching proteins in your network (IDs)	matching proteins in your network (labels)
IPR000451	NF-kappa-B/Dorsal	3	5	2.77	0.0015	9606.ENSP00000226574,9606.ENSP00000295025,9606.ENSP00000384273	NFKB1,REL,RELA
IPR030492	Rel homology domain, conserved site	3	5	2.77	0.0015	9606.ENSP00000226574,9606.ENSP00000295025,9606.ENSP00000384273	NFKB1,REL,RELA
IPR033926	NFkappaB IPT domain	3	5	2.77	0.0015	9606.ENSP00000226574,9606.ENSP00000295025,9606.ENSP00000384273	NFKB1,REL,RELA
IPR011539	Rel homology domain (RHD), DNA-binding domain	3	10	2.47	0.0019	9606.ENSP00000226574,9606.ENSP00000295025,9606.ENSP00000384273	NFKB1,REL,RELA
IPR032397	Rel homology dimerisation domain	3	10	2.47	0.0019	9606.ENSP00000226574,9606.ENSP00000295025,9606.ENSP00000384273	NFKB1,REL,RELA
IPR037059	Rel homology domain (RHD), DNA-binding domain superfamily	3	10	2.47	0.0019	9606.ENSP00000226574,9606.ENSP00000295025,9606.ENSP00000384273	NFKB1,REL,RELA
IPR014756	Immunoglobulin E-set	4	104	1.58	0.0166	9606.ENSP00000226574,9606.ENSP00000295025,9606.ENSP00000384273,9606.ENSP00000403701	NFKB1,REL,RELA,ARRB2
IPR002909	IPT domain	3	30	1.99	0.0178	9606.ENSP00000226574,9606.ENSP00000295025,9606.ENSP00000384273	NFKB1,REL,RELA
IPR008967	p53-like transcription factor, DNA-binding	3	44	1.82	0.0467	9606.ENSP00000226574,9606.ENSP00000295025,9606.ENSP00000384273	NFKB1,REL,RELA
