# Supplementary material for: Association of miR-499 Polymorphism and Its Regulatory Networks with Hashimoto Thyroiditis Susceptibility: A Population-Based Case-Control Study
Source: Int J Mol Sci. 2021 Sep 18;22(18):10094. doi: 10.3390/ijms221810094 (PMC8470033; doi:10.3390/ijms221810094)
Supplement: Supplementary file 1 [file ijms-22-10094-s001.zip › Supplementary file 6 - enrichment 3.xlsx]

## Sheet: Biological Processes
#term ID	term description	observed gene count	background gene count	strength	false discovery rate	matching proteins in your network (labels)
GO:0002376	immune system process	14	2481	0.76	3.12e-05	LCP2,MEFV,CBL,ZAP70,GPR65,NCKAP1L,CD84,IKZF1,CD5,ARHGAP9,FYB,PSTPIP1,VAV1,CD48
GO:0006955	immune response	11	1588	0.85	0.00037	LCP2,MEFV,CBL,ZAP70,GPR65,NCKAP1L,CD84,ARHGAP9,FYB,PSTPIP1,VAV1
GO:0048583	regulation of response to stimulus	15	4114	0.57	0.00067	LCP2,MEFV,IL10RA,PTPN12,CBL,ZAP70,GPR65,NCKAP1L,CD84,TAGAP,ARHGAP9,FYB,MAP4K1,VAV1,CD48
GO:0002429	immune response-activating cell surface receptor signaling pathway	5	311	1.22	0.0448	LCP2,ZAP70,NCKAP1L,FYB,VAV1
GO:0002682	regulation of immune system process	8	1514	0.74	0.0448	LCP2,ZAP70,NCKAP1L,CD84,CD5,FYB,VAV1,CD48
GO:0002684	positive regulation of immune system process	7	949	0.88	0.0448	LCP2,ZAP70,NCKAP1L,CD84,CD5,FYB,VAV1
GO:0007165	signal transduction	14	4876	0.47	0.0448	LCP2,IL10RA,PTPN12,CBL,ZAP70,GPR65,NCKAP1L,CD5,TAGAP,ARHGAP9,FYB,PSTPIP1,MAP4K1,VAV1
GO:0043085	positive regulation of catalytic activity	8	1489	0.74	0.0448	LCP2,MEFV,GPR65,NCKAP1L,TAGAP,ARHGAP9,MAP4K1,VAV1
GO:0043547	positive regulation of GTPase activity	5	407	1.1	0.0448	GPR65,NCKAP1L,TAGAP,ARHGAP9,VAV1
GO:0045321	leukocyte activation	7	929	0.89	0.0448	LCP2,CBL,ZAP70,NCKAP1L,IKZF1,ARHGAP9,VAV1
GO:0050776	regulation of immune response	7	896	0.91	0.0448	LCP2,ZAP70,NCKAP1L,CD84,FYB,VAV1,CD48
GO:0050851	antigen receptor-mediated signaling pathway	4	199	1.32	0.0448	LCP2,ZAP70,NCKAP1L,FYB
GO:0050870	positive regulation of T cell activation	4	209	1.29	0.0448	ZAP70,NCKAP1L,CD5,VAV1
GO:0050896	response to stimulus	17	8046	0.34	0.0448	LCP2,MEFV,IL10RA,PTPN12,CBL,ZAP70,GPR65,NCKAP1L,CD84,CD5,TAGAP,ARHGAP9,FYB,PSTPIP1,MAP4K1,VAV1,CD48
GO:0050900	leukocyte migration	5	316	1.21	0.0448	ZAP70,NCKAP1L,CD84,VAV1,CD48
GO:0051056	regulation of small GTPase mediated signal transduction	5	320	1.21	0.0448	CBL,GPR65,TAGAP,ARHGAP9,VAV1
GO:0051345	positive regulation of hydrolase activity	6	772	0.9	0.0472	MEFV,GPR65,NCKAP1L,TAGAP,ARHGAP9,VAV1

## Sheet: KEGG Pathways
#term ID	term description	observed gene count	background gene count	strength	false discovery rate	matching proteins in your network (labels)
hsa04650	Natural killer cell mediated cytotoxicity	4	121	1.53	0.0026	LCP2,ZAP70,VAV1,CD48
hsa05135	Yersinia infection	4	125	1.52	0.0026	LCP2,MEFV,ZAP70,VAV1
hsa04660	T cell receptor signaling pathway	3	101	1.49	0.0201	LCP2,ZAP70,VAV1

## Sheet: Wiki Pathways 
#term ID	term description	observed gene count	background gene count	strength	false discovery rate	matching proteins in your network (labels)
WP69	T-cell receptor (TCR) signaling pathway	7	89	1.91	4.57e-09	LCP2,CBL,ZAP70,FYB,PSTPIP1,MAP4K1,VAV1
WP5072	Modulators of TCR signaling and T cell activation	5	60	1.93	3.37e-06	LCP2,ZAP70,CD5,MAP4K1,VAV1
WP2849	Hematopoietic stem cell differentiation	3	54	1.76	0.0102	NCKAP1L,IKZF1,VAV1
WP3863	T-cell antigen receptor (TCR) pathway during Staphylococcus aureus infection	3	60	1.71	0.0102	LCP2,CBL,ZAP70
WP3945	TYROBP causal network in microglia	3	61	1.7	0.0102	IL10RA,NCKAP1L,CD84
WP437	EGF/EGFR signaling pathway	4	162	1.41	0.0102	PTPN12,CBL,MAP4K1,VAV1
WP585	Interferon type I signaling pathways	3	53	1.77	0.0102	CBL,ZAP70,VAV1
WP2037	Prolactin signaling pathway	3	76	1.61	0.0128	CBL,ZAP70,VAV1
WP23	B cell receptor signaling pathway	3	97	1.5	0.0229	CBL,MAP4K1,VAV1

## Sheet: Reactom Pathways
#term ID	term description	observed gene count	background gene count	strength	false discovery rate	matching proteins in your network (labels)
HSA-168256	Immune System	11	1956	0.76	0.0062	LCP2,MEFV,IL10RA,PTPN12,CBL,ZAP70,NCKAP1L,ARHGAP9,FYB,PSTPIP1,VAV1
HSA-202433	Generation of second messenger molecules	3	29	2.03	0.0328	LCP2,ZAP70,FYB

## Sheet: Local Network Cluster (STRING)
#term ID	term description	observed gene count	background gene count	strength	false discovery rate	matching proteins in your network (labels)
CL:15904	mixed, incl. Generation of second messenger molecules, and Antigen activates B Cell Receptor (BCR) leading to generation of second messengers	6	38	2.21	1.17e-05	LCP2,CBL,ZAP70,FYB,MAP4K1,VAV1
CL:15906	mixed, incl. T cell receptor complex, and CD28 dependent Vav1 pathway	4	22	2.27	0.0091	LCP2,CBL,ZAP70,MAP4K1

## Sheet: Protein Domains and Features
#term ID	term description	observed gene count	background gene count	strength	false discovery rate	matching proteins in your network (labels)
IPR000980	SH2 domain	4	112	1.57	0.0468	LCP2,CBL,ZAP70,VAV1
IPR001452	SH3 domain	5	221	1.37	0.0468	MYO1F,ARHGAP9,FYB,PSTPIP1,VAV1
IPR036028	SH3-like domain superfamily	5	211	1.39	0.0468	MYO1F,ARHGAP9,FYB,PSTPIP1,VAV1
IPR036860	SH2 domain superfamily	4	113	1.56	0.0468	LCP2,CBL,ZAP70,VAV1
